# Supplementary material for: Comprehensive Analysis of the PRDXs Family in Head and Neck Squamous Cell Carcinoma
Source: Front Oncol. 2022 Mar 8;12:798483. doi: 10.3389/fonc.2022.798483 (PMC8957933; doi:10.3389/fonc.2022.798483)
Supplement: Supplementary Table 1 — The correlation of PRDXs and lncRNAs. [file DataSheet_1.csv]

PRDXs	lncRNAs	cor	p.value	fdr
PRDX1	AC004221.2	0.30036477922829	6.9563200877245e-12	1.53381666650678e-09
PRDX1	AC010731.4	0.311547219606862	1.02497044149598e-12	2.56642175122375e-10
PRDX1	AC012501.2	0.325362531238999	8.58164245719085e-14	3.33622642158106e-11
PRDX1	AC013463.2	0.345921954553767	1.68139861081466e-15	8.87117917055893e-13
PRDX1	AC079305.10	0.325094172584838	9.01623775563667e-14	3.41530462471847e-11
PRDX1	AC114812.8	0.323151036036324	1.28748735905837e-13	4.36664487724809e-11
PRDX1	AL035610.1	0.369189226495903	1.36395244456651e-17	1.11942608131006e-14
PRDX1	AP000688.14	0.466339511813106	2.30531786151934e-28	6.81129215364503e-25
PRDX1	AP001596.6	0.382957180715757	6.53020462323921e-19	6.89076520707949e-16
PRDX1	C10orf91	0.312450233773892	8.74976540563203e-13	2.23774152268001e-10
PRDX1	CH17-302M23.1	0.31346589694987	7.31862053866655e-13	2.0021848373652e-10
PRDX1	CTA-293F17.1	0.312464951792614	8.72719137299849e-13	2.23774152268001e-10
PRDX1	CTB-147N14.6	0.322832482360081	1.36458625693227e-13	4.47978506081344e-11
PRDX1	CTB-58E17.1	0.316891065601829	3.98703961657273e-13	1.17801072511258e-10
PRDX1	CTC-498J12.1	0.34615812221412	1.60436841428393e-15	8.77827206822835e-13
PRDX1	CTD-2033A16.3	0.461438782799753	9.85711673714659e-28	2.08027407939809e-24
PRDX1	CTD-2213F21.2	0.316056524755386	4.62629064324934e-13	1.34008218966123e-10
PRDX1	DANCR	0.421666872739207	5.66516137594388e-23	9.29904766742433e-20
PRDX1	DLGAP1-AS2	0.392519208725209	7.25610683511736e-20	8.93287218959906e-17
PRDX1	FLG-AS1	0.367718343438603	1.87115547814532e-17	1.45487262519162e-14
PRDX1	LINC00942	0.335701001198775	1.23226673876918e-14	5.68883641619911e-12
PRDX1	LINC01508	0.384614715330522	4.48487891990205e-19	5.09654740643946e-16
PRDX1	LINC01564	0.504294026251114	1.30189758316497e-33	6.41097766536536e-30
PRDX1	MAPKAPK5-AS1	0.330110715752105	3.55163873388927e-14	1.45745441710406e-11
PRDX1	NCBP2-AS2	0.315929967358238	4.73161221679089e-13	1.34423283228177e-10
PRDX1	PAXIP1-AS1	0.31376388033773	6.94409379185562e-13	1.93556787900157e-10
PRDX1	RP1-197B17.5	0.340573310714538	4.81200710967684e-15	2.45130279418124e-12
PRDX1	RP1-267D11.6	0.304902884979748	3.2295630052961e-12	7.52415213897825e-10
PRDX1	RP1-278O22.1	0.361487302461523	7.01481146824181e-17	5.18149049101681e-14
PRDX1	RP1-27K12.2	0.309766256350109	1.39813234236693e-12	3.44243484896443e-10
PRDX1	RP1-27K12.4	0.323477349484526	1.21293839431472e-13	4.36664487724809e-11
PRDX1	RP11-107M16.2	0.360989380907348	7.78641110792359e-17	5.47755482368358e-14
PRDX1	RP11-123B3.2	0.349406625404283	8.38311706674941e-16	4.95375153708356e-13
PRDX1	RP11-12G12.7	0.323232837850349	1.26838798461337e-13	4.36664487724809e-11
PRDX1	RP11-140A10.3	0.352781077781798	4.23735377231048e-16	2.60826780326428e-13
PRDX1	RP11-141O11.2	0.300870403997634	6.3905503802163e-12	1.43041819343841e-09
PRDX1	RP11-150O12.6	0.323598647456319	1.18631924769853e-13	4.36664487724809e-11
PRDX1	RP11-156E6.1	0.304848538586494	3.25963404111967e-12	7.52415213897825e-10
PRDX1	RP11-16L21.7	0.375960449101272	3.11557309644729e-18	2.7074330208127e-15
PRDX1	RP11-21B23.1	0.307070103812875	2.22817522600236e-12	5.30916655060207e-10
PRDX1	RP11-21L23.4	0.307418312858367	2.09858072252559e-12	5.08234967440502e-10
PRDX1	RP11-284F21.9	0.338861831895348	6.70807794893782e-15	3.19672372708575e-12
PRDX1	RP11-311F12.2	0.509107933089321	2.51606548855903e-34	1.85849177312413e-30
PRDX1	RP11-360O19.4	0.312426975146441	8.78555529110135e-13	2.23774152268001e-10
PRDX1	RP11-445P17.3	0.395683925418887	3.45106885303189e-20	4.63478546962183e-17
PRDX1	RP11-445P17.8	0.380010521213417	1.26683968845379e-18	1.24766818116852e-15
PRDX1	RP11-452I5.2	0.397895622123838	2.04325556288982e-20	3.01850144305713e-17
PRDX1	RP11-498C9.12	0.333500248322634	1.87416144174557e-14	7.91056770825923e-12
PRDX1	RP11-499O7.7	0.44517323102219	1.03844528121411e-25	1.91761901742201e-22
PRDX1	RP11-532F12.5	0.355145311981106	2.61434172018833e-16	1.75553046510646e-13
PRDX1	RP11-585P4.6	0.348257615518169	1.05557455865415e-15	5.99769344422989e-13
PRDX1	RP11-619L19.1	0.318675274386413	2.89666354424585e-13	9.10476819981786e-11
PRDX1	RP11-649A18.3	0.352857237187412	4.17220848099e-16	2.60826780326428e-13
PRDX1	RP11-727F15.12	0.323095710577091	1.30056437148119e-13	4.36664487724809e-11
PRDX1	RP11-752L20.3	-0.317878975280101	3.34147481277497e-13	1.0284084876901e-10
PRDX1	RP11-799B12.4	0.340375383930445	5.00099595223536e-15	2.46265710674576e-12
PRDX1	RP11-7O11.3	0.334774473622829	1.47078308197808e-14	6.58420559698855e-12
PRDX1	RP11-818F20.5	0.328697272367833	4.6257597038702e-14	1.84692832716958e-11
PRDX1	RP11-881M11.4	0.379481116519407	1.42599657783494e-18	1.31664046527222e-15
PRDX1	RP3-465N24.6	0.302827192710132	4.59497923609763e-12	1.04433274238262e-09
PRDX1	RP5-1185I7.1	0.33380646026416	1.76830324056683e-14	7.6832775802629e-12
PRDX1	RP5-827C21.4	0.462023674313087	8.29801538441484e-28	2.04310968789934e-24
PRDX1	RP5-884G6.2	0.317475083071811	3.59199040237934e-13	1.08294845335408e-10
PRDX1	RP5-943J3.2	0.32094083589965	1.92475468374046e-13	6.1813915093256e-11
PRDX2	ABHD11-AS1	0.316428006247672	4.33022163720715e-13	1.12425947709071e-11
PRDX2	AC000068.10	0.369232087420231	1.35141107325076e-17	8.71807676206699e-16
PRDX2	AC002116.7	0.354790461349567	2.81160089186238e-16	1.42308580948865e-14
PRDX2	AC002310.12	0.336916870210481	9.76045180875368e-15	3.56027542149921e-13
PRDX2	AC002310.14	0.321147374819606	1.85403100574293e-13	5.23701721756028e-12
PRDX2	AC004069.2	0.41874492945965	1.19856741868962e-22	1.98948724452829e-20
PRDX2	AC005076.5	0.360185044139953	9.21257949063923e-17	5.09728227772335e-15
PRDX2	AC005306.3	0.353173017390416	3.9124357239921e-16	1.8888370245273e-14
PRDX2	AC005523.3	0.413822872182056	4.16610500456578e-22	6.09365041905449e-20
PRDX2	AC005785.2	0.381097447452683	9.92895669174935e-19	7.6796061365033e-17
PRDX2	AC006077.3	0.42669686343761	1.53270844143744e-23	3.05982456829126e-21
PRDX2	AC006277.3	0.479722903469436	3.86028139003281e-30	4.5600230696075e-27
PRDX2	AC006942.4	0.331712774396762	2.6280893030609e-14	8.86410120413669e-13
PRDX2	AC006946.16	0.348439368540767	1.01785248893987e-15	4.48857755794291e-14
PRDX2	AC006946.17	0.347305326883655	1.27680939163363e-15	5.46733482394306e-14
PRDX2	AC007292.3	0.311880034227608	9.66970099286674e-13	2.36507438356987e-11
PRDX2	AC007292.6	0.450367640565198	2.4112332219334e-26	9.89476344100613e-24
PRDX2	AC007292.7	0.44118616199628	3.13173111893526e-25	1.05147872318251e-22
PRDX2	AC007773.2	0.354434472816609	3.0241712009142e-16	1.51959459697638e-14
PRDX2	AC009005.2	0.530878489279066	1.06222665281121e-37	3.13845486839599e-34
PRDX2	AC009120.6	0.326827987634041	6.54686408024159e-14	2.04475313017778e-12
PRDX2	AC009506.1	0.351312763068699	5.70775550995255e-16	2.65995811194098e-14
PRDX2	AC010226.4	0.325043980280431	9.09988295538503e-14	2.72682699594124e-12
PRDX2	AC010504.2	0.41373022871839	4.26411336706581e-22	6.17585752663365e-20
PRDX2	AC010883.5	0.306898582077602	2.29485614743628e-12	5.28067131870344e-11
PRDX2	AC011747.4	0.389635456529605	1.41833881136952e-19	1.37849468818171e-17
PRDX2	AC016907.3	0.347656029492265	1.19048998907373e-15	5.18793764265079e-14
PRDX2	AC018766.6	0.333470379954351	1.88481372902584e-14	6.53623314997623e-13
PRDX2	AC018832.1	0.307575373615247	2.04256711131366e-12	4.75943910653576e-11
PRDX2	AC022007.5	0.426847080127556	1.47352304664124e-23	3.02338277333764e-21
PRDX2	AC024704.2	0.325242821673365	8.77291001207088e-14	2.64494284914945e-12
PRDX2	AC062017.1	0.337850353890478	8.15535726320849e-15	3.05784499617713e-13
PRDX2	AC068831.6	0.371076564305807	9.0693549486123e-18	6.00814263030715e-16
PRDX2	AC069513.4	0.360210035049795	9.16462865649986e-17	5.09588443057689e-15
PRDX2	AC073283.4	0.320256377576516	2.1785400979256e-13	6.06093650972786e-12
PRDX2	AC074212.5	0.352925279816045	4.11483911201493e-16	1.96726596122319e-14
PRDX2	AC074286.1	0.331408330016018	2.78325755664846e-14	9.3235972526911e-13
PRDX2	AC079305.10	0.353892938241746	3.3781605477447e-16	1.67468341516216e-14
PRDX2	AC083843.4	0.328400334065431	4.88894543307208e-14	1.56856433744717e-12
PRDX2	AC093323.3	0.412326002443802	6.0605326668625e-22	8.36749991472521e-20
PRDX2	AC093620.5	0.300322365440012	7.00594441538229e-12	1.46806832409138e-10
PRDX2	AC099850.1	0.308943202944855	1.61270558061664e-12	3.81802877282847e-11
PRDX2	AC113189.5	0.42729797319762	1.30909117953441e-23	2.75721401473677e-21
PRDX2	AC114271.2	0.427577273269995	1.21646618344716e-23	2.64277278353895e-21
PRDX2	AC114730.3	0.353488672469859	3.66866592193111e-16	1.80057148387669e-14
PRDX2	AC145343.2	0.312415774373797	8.80284186758679e-13	2.16740638183099e-11
PRDX2	AC159540.1	0.317788108166761	3.39629945066902e-13	9.00781540120888e-12
PRDX2	ACVR2B-AS1	0.343671429849684	2.62353721464545e-15	1.05894850469828e-13
PRDX2	ADNP-AS1	0.364196784177641	3.9627894421908e-17	2.30481450509782e-15
PRDX2	ADORA2A-AS1	0.340821920238773	4.58453170232788e-15	1.7869996527306e-13
PRDX2	AF131215.9	0.382198344721135	7.75033503977687e-19	6.29097250234196e-17
PRDX2	AL109761.5	0.305753671448968	2.79268829576254e-12	6.34713602973846e-11
PRDX2	AP000251.3	0.34652214057926	1.49237568405454e-15	6.37192658397046e-14
PRDX2	AP000254.8	0.347786550623249	1.15985020144404e-15	5.08441158039549e-14
PRDX2	AP000281.2	0.318957527065707	2.75336161980299e-13	7.42252029367692e-12
PRDX2	AP000688.14	0.313056702412918	7.86530437168562e-13	1.95942903006596e-11
PRDX2	AP000704.5	0.373936335268034	4.86197695925781e-18	3.38801818958092e-16
PRDX2	AP001062.7	0.351636313133894	5.34584025794594e-16	2.50711422636938e-14
PRDX2	AP001412.1	0.422614851180951	4.43546715241988e-23	7.99087271252426e-21
PRDX2	AP001469.9	0.337753159504487	8.30958797690744e-15	3.09993795916297e-13
PRDX2	AP001505.10	0.30045139551827	6.85604305304378e-12	1.43869778441216e-10
PRDX2	APCDD1L-AS1	-0.3339416136574	1.72346715617797e-14	6.01909699721447e-13
PRDX2	APTR	0.421748067834822	5.54782967300419e-23	9.87446840473385e-21
PRDX2	ASB16-AS1	0.340044400665707	5.33343425625249e-15	2.06258702271251e-13
PRDX2	ATP2A1-AS1	0.309825744551406	1.3837546237876e-12	3.31316159760361e-11
PRDX2	ATP6V0E2-AS1	0.378359426152657	1.8310783174546e-18	1.33913465266123e-16
PRDX2	BDNF-AS	0.358882913571082	1.20835084706055e-16	6.51495148307499e-15
PRDX2	C15orf56	0.380221362670763	1.20844288388165e-18	9.10832996101208e-17
PRDX2	C1QTNF9B-AS1	0.328176997051555	5.09651439983844e-14	1.62320432802638e-12
PRDX2	C21orf62-AS1	0.33470043285563	1.49168872190262e-14	5.29728785785274e-13
PRDX2	C5orf66	0.318116564967247	3.20218747126763e-13	8.5389739193207e-12
PRDX2	C5orf66-AS1	0.462227840347584	7.81337292197349e-28	4.77344516909955e-25
PRDX2	C9orf163	0.404476155000307	4.19613483482835e-21	5.298247855976e-19
PRDX2	CAPN10-AS1	0.314516058516625	6.08015692343091e-13	1.54333605205919e-11
PRDX2	CCNT2-AS1	0.33492837285402	1.42824445901749e-14	5.09648680991916e-13
PRDX2	CD27-AS1	0.333669487445991	1.81490967840248e-14	6.31549815293071e-13
PRDX2	CDIPT-AS1	0.303220271451205	4.29908981787924e-12	9.43691736694354e-11
PRDX2	CECR5-AS1	0.315347690382724	5.24721401136963e-13	1.34578285746465e-11
PRDX2	CELSR3-AS1	0.446747250252146	6.68920368410358e-26	2.47049015063155e-23
PRDX2	CIRBP-AS1	0.332777347821176	2.14934234706436e-14	7.40145326181395e-13
PRDX2	CRNDE	0.429757192313379	6.84439623169496e-24	1.57987914891921e-21
PRDX2	CROCCP2	0.339859359901011	5.52864188224038e-15	2.12141887081395e-13
PRDX2	CRTC3-AS1	0.331482966203761	2.74440587105287e-14	9.21434271206e-13
PRDX2	CSTF3-AS1	0.358162715333054	1.40320699301674e-16	7.5107162709552e-15
PRDX2	CTA-223H9.9	0.322579251893747	1.42908571939016e-13	4.09939482185454e-12
PRDX2	CTA-228A9.3	0.313538184055433	7.22598856507906e-13	1.81238589256219e-11
PRDX2	CTA-292E10.8	0.335318527290002	1.32573759607167e-14	4.74216017112996e-13
PRDX2	CTB-118N6.2	0.380420322660266	1.15577127306909e-18	8.75600462412801e-17
PRDX2	CTB-129O4.1	0.361040213035743	7.70396280679215e-17	4.34391765437941e-15
PRDX2	CTB-129P6.11	0.303181354850185	4.32753303799844e-12	9.48525898669896e-11
PRDX2	CTB-147N14.6	0.347505807584881	1.22673925411455e-15	5.30412794763116e-14
PRDX2	CTB-186G2.1	0.367400494785434	2.00303840079597e-17	1.22276389648591e-15
PRDX2	CTB-25B13.12	0.307399034415059	2.10555878090098e-12	4.89078928777518e-11
PRDX2	CTB-31O20.2	0.546737731122249	2.56513503281585e-40	1.89473699198943e-36
PRDX2	CTB-36H16.2	0.38856584120401	1.81558149242419e-19	1.70683511340846e-17
PRDX2	CTB-50L17.8	0.438375612861257	6.75977277683157e-25	2.08046090066943e-22
PRDX2	CTB-50L17.9	0.329382064047012	4.07062159082833e-14	1.32456591985257e-12
PRDX2	CTB-55O6.12	0.348715208338504	9.63119036518946e-16	4.25992740314203e-14
PRDX2	CTB-58E17.1	0.529805914779699	1.57853155719523e-37	3.88660778240753e-34
PRDX2	CTB-58E17.5	0.335642402728988	1.24615601055456e-14	4.46831619998118e-13
PRDX2	CTC-205M6.1	0.416686857455958	2.02296428145814e-22	3.17928205638096e-20
PRDX2	CTC-232P5.1	0.402973696920696	6.04178846804362e-21	7.43794508653404e-19
PRDX2	CTC-329D1.2	0.479598870416077	4.01274621978593e-30	4.5600230696075e-27
PRDX2	CTC-338M12.1	0.312008243439694	9.45494416015406e-13	2.32023073219196e-11
PRDX2	CTC-338M12.2	0.321808624503664	1.64429789051683e-13	4.68942330822492e-12
PRDX2	CTC-338M12.5	0.337028466269866	9.55335392608936e-15	3.50202723449425e-13
PRDX2	CTC-338M12.6	0.465830489832638	2.68378921142085e-28	1.88798181049144e-25
PRDX2	CTC-429P9.3	0.353649996045279	3.54990801934767e-16	1.7480930389941e-14
PRDX2	CTC-444N24.6	0.364547511158253	3.67895151294576e-17	2.18269681529107e-15
PRDX2	CTC-510F12.7	0.30166872335558	5.58758522607267e-12	1.19285255122502e-10
PRDX2	CTC-524C5.2	0.319687211299456	2.41429805184774e-13	6.62944704831723e-12
PRDX2	CTC-537E7.2	0.318831031310464	2.81670490114798e-13	7.56566936448347e-12
PRDX2	CTC-559E9.6	0.349844434775422	7.67648463517156e-16	3.46803386897215e-14
PRDX2	CTC-559E9.8	0.300016356207544	7.37436992361786e-12	1.53438826593812e-10
PRDX2	CTD-2020K17.4	0.332992011238068	2.06373548457096e-14	7.139944804114e-13
PRDX2	CTD-2105E13.15	0.302360264428971	4.9723864201015e-12	1.07393369275087e-10
PRDX2	CTD-2129N1.1	0.416754620372768	1.98851271411277e-22	3.15874175543956e-20
PRDX2	CTD-2186M15.3	0.33861296507519	7.03886148082043e-15	2.65946548992737e-13
PRDX2	CTD-2192J16.26	0.419270341322231	1.04803546517572e-22	1.75938953716374e-20
PRDX2	CTD-2199O4.6	0.422706795781479	4.33125744990845e-23	7.89946497623426e-21
PRDX2	CTD-2256P15.1	0.307645668463466	2.01797354377631e-12	4.71701315857711e-11
PRDX2	CTD-2287O16.5	0.32275536821943	1.38391961429815e-13	3.97755728833201e-12
PRDX2	CTD-2310F14.1	0.31550739926199	5.10055972114437e-13	1.31272767875376e-11
PRDX2	CTD-2319I12.4	0.344405565002199	2.27002366871013e-15	9.34124224452778e-14
PRDX2	CTD-2323K18.1	0.30482284712482	3.2739447983296e-12	7.36164178169302e-11
PRDX2	CTD-2325M2.1	0.457006207858671	3.59554950985837e-27	1.8316225141082e-24
PRDX2	CTD-2331H12.7	0.334888941051675	1.43902721418871e-14	5.1225901289662e-13
PRDX2	CTD-2336O2.1	0.411895874725379	6.74737185696342e-22	9.22953004101117e-20
PRDX2	CTD-2342J14.6	0.466374650947245	2.28123147701705e-28	1.68503163049864e-25
PRDX2	CTD-2342N23.3	0.326779024775876	6.60648819371615e-14	2.05468737022671e-12
PRDX2	CTD-2349P21.12	0.376645789786241	2.67786996198887e-18	1.9297645340713e-16
PRDX2	CTD-2349P21.9	0.386191591759664	3.13076160797969e-19	2.73673025057301e-17
PRDX2	CTD-2371O3.3	0.388542215373869	1.8254920999021e-19	1.70683511340846e-17
PRDX2	CTD-2373J6.1	0.33637186779477	1.08368443377498e-14	3.90470003418482e-13
PRDX2	CTD-2396E7.11	0.538718720405049	5.62066918251229e-39	2.76780486110847e-35
PRDX2	CTD-2517M22.17	0.321214992108611	1.83143521632316e-13	5.18310200205787e-12
PRDX2	CTD-2521M24.6	0.332524183667684	2.25478562796716e-14	7.65959284799627e-13
PRDX2	CTD-2526A2.2	0.300142518048059	7.22023697875971e-12	1.50656159445222e-10
PRDX2	CTD-2527I21.15	0.318733649286878	2.86643941601298e-13	7.68528302953896e-12
PRDX2	CTD-2547G23.4	0.375907153079722	3.15242225402329e-18	2.26071524071291e-16
PRDX2	CTD-2547L16.1	0.373856648369041	4.94759524791225e-18	3.43149411255435e-16
PRDX2	CTD-2547L24.4	-0.368577749392705	1.55585029865228e-17	9.82246857350007e-16
PRDX2	CTD-2555K7.2	0.398907163835604	1.60561590469053e-20	1.79695179999948e-18
PRDX2	CTD-2562G15.3	0.392452010202382	7.37087660084548e-20	7.50965241546829e-18
PRDX2	CTD-2616J11.14	0.375706294973429	3.29519170685837e-18	2.35168440026177e-16
PRDX2	CTD-2616J11.2	0.36570049340043	2.87962928123725e-17	1.72929932405357e-15
PRDX2	CTD-2619J13.3	0.383368802214859	5.94965070897572e-19	5.03931349981432e-17
PRDX2	CTD-2623N2.11	0.325811030034482	7.90070769575957e-14	2.40653927400941e-12
PRDX2	CTD-2649C14.2	0.320231840801452	2.18822164281555e-13	6.07642825738986e-12
PRDX2	CTD-3001H11.2	0.355302109239483	2.53157317353315e-16	1.29408063988253e-14
PRDX2	CTD-3065J16.9	0.351063337869411	6.0030873889835e-16	2.76272928340976e-14
PRDX2	CTD-3116E22.7	0.30450898855677	3.45380783548632e-12	7.71907763292577e-11
PRDX2	CTD-3138B18.6	0.303294448671032	4.24538060644698e-12	9.33912626711803e-11
PRDX2	CTD-3184A7.4	0.386450977189913	2.95047181253833e-19	2.5944833384898e-17
PRDX2	CTD-3193K9.11	0.337190801043651	9.25977234584847e-15	3.41133707893315e-13
PRDX2	CTD-3193O13.8	0.312783170166233	8.25282141107395e-13	2.04561964271469e-11
PRDX2	CTD-3214H19.6	0.428101289408129	1.05980605391416e-23	2.37219921734454e-21
PRDX2	CTD-3222D19.12	0.422744508051236	4.28921678618282e-23	7.89946497623426e-21
PRDX2	CYB561D2	0.353229308170896	3.86782787837995e-16	1.87342364745269e-14
PRDX2	DANCR	0.511841240066477	9.77935191485876e-35	2.06386236911726e-31
PRDX2	DDX11-AS1	0.392670461820918	7.00418186851506e-20	7.18560963497035e-18
PRDX2	DLG3-AS1	0.37356980021007	5.26825781197521e-18	3.61990570494464e-16
PRDX2	DLG5-AS1	0.325918007424829	7.74627962290965e-14	2.36927099108166e-12
PRDX2	DNAJC9-AS1	0.323817094014284	1.13981665082553e-13	3.34097448068363e-12
PRDX2	DSCR9	0.358603999646692	1.28043584010641e-16	6.87850133305166e-15
PRDX2	EIF3J-AS1	0.400873757166741	1.00252190008056e-20	1.15705125233517e-18
PRDX2	ENTPD3-AS1	0.320192568674331	2.20380512027796e-13	6.10822008290174e-12
PRDX2	EPB41L4A-AS1	0.435309385802525	1.55216396497531e-24	4.16911240992367e-22
PRDX2	EPB41L4A-AS2	0.36604592852029	2.67534010832368e-17	1.6197868614863e-15
PRDX2	FEZF1-AS1	0.33782461750177	8.19592089113292e-15	3.06527441328371e-13
PRDX2	FGF14-AS2	0.310727570915534	1.18271449908383e-12	2.85961395989614e-11
PRDX2	FLJ37035	0.325153082531766	8.91902540432554e-14	2.68351858040939e-12
PRDX2	FLJ37453	0.380675462069904	1.09152390275769e-18	8.35496508571986e-17
PRDX2	FMR1-AS1	0.304695159596301	3.34598597431173e-12	7.5121961699859e-11
PRDX2	FOXD3-AS1	0.458090019407105	2.62485515918083e-27	1.38489233094923e-24
PRDX2	FOXP4-AS1	0.322163352435393	1.5415549351015e-13	4.40515631567514e-12
PRDX2	GAS5	0.390263061504907	1.22652285792577e-19	1.21606860269379e-17
PRDX2	GAS5-AS1	0.443565450253736	1.62354435540361e-25	5.71062399104226e-23
PRDX2	GLIDR	0.320102089268217	2.24012287153668e-13	6.19725377925306e-12
PRDX2	GMDS-AS1	0.321575097341451	1.71556697336609e-13	4.88325065463144e-12
PRDX2	GS1-124K5.4	0.325958310346174	7.68887048307485e-14	2.35659094702209e-12
PRDX2	GS1-24F4.2	0.324084132236563	1.08539114078447e-13	3.2068966645618e-12
PRDX2	H1FX-AS1	0.317247436322769	3.74119746256331e-13	9.83429005595155e-12
PRDX2	HCG14	0.34104172142816	4.39222952075318e-15	1.7211248464214e-13
PRDX2	HEIH	0.317807648679735	3.3844358486471e-13	8.99249474677403e-12
PRDX2	HPN-AS1	0.301452059498429	5.79519858170682e-12	1.23360905832212e-10
PRDX2	ID2-AS1	0.30048917984682	6.81274325438653e-12	1.43164517918993e-10
PRDX2	ILF3-AS1	0.392982176933893	6.51186770843382e-20	6.72726025571279e-18
PRDX2	IQCH-AS1	0.452628893816636	1.26694286672543e-26	5.34758484860992e-24
PRDX2	ITGA9-AS1	0.425874806978795	1.90064669785143e-23	3.69450706149462e-21
PRDX2	JPX	0.349912224967677	7.57243388844674e-16	3.43152042435655e-14
PRDX2	KB-1440D3.13	0.426345694925398	1.68038071759911e-23	3.30990191214555e-21
PRDX2	KB-1836B5.4	0.355662739590207	2.35085588690416e-16	1.20587479226511e-14
PRDX2	KCNMB2-AS1	0.313437888363	7.35482351345374e-13	1.84157301295343e-11
PRDX2	KDM4A-AS1	0.316921538134009	3.96541421770903e-13	1.03683299536665e-11
PRDX2	KLF3-AS1	0.332844827097281	2.12206328519836e-14	7.32458899818585e-13
PRDX2	KMT2E-AS1	0.43909036827967	5.56224123063306e-25	1.74831892979026e-22
PRDX2	LA16c-306A4.1	0.325686690748222	8.08399232170611e-14	2.44722988870009e-12
PRDX2	LA16c-325D7.2	0.41582654162468	2.51507413429309e-22	3.87033231103248e-20
PRDX2	LA16c-360H6.1	0.367957204278706	1.77770441624111e-17	1.10629944634221e-15
PRDX2	LAMTOR5-AS1	0.37007586772697	1.12638781228884e-17	7.33045248940219e-16
PRDX2	LINC00086	0.329402177560486	4.05534524631909e-14	1.32372557865972e-12
PRDX2	LINC00092	0.302132080305358	5.16767903583787e-12	1.10962387204117e-10
PRDX2	LINC00176	0.435549040805529	1.4549695283323e-24	4.05552166831191e-22
PRDX2	LINC00339	0.354788308178406	2.81284137528387e-16	1.42308580948865e-14
PRDX2	LINC00476	0.424610865259465	2.64284803887469e-23	5.07049273744102e-21
PRDX2	LINC00682	0.3022993077376	5.02383891208911e-12	1.08188297738036e-10
PRDX2	LINC00847	0.339280429234611	6.18577673902286e-15	2.36130438670762e-13
PRDX2	LINC00885	0.303674236136069	3.98050034705875e-12	8.84269648527804e-11
PRDX2	LINC00925	0.37117303772665	8.88149569830326e-18	5.91019531310965e-16
PRDX2	LINC00959	0.329591092364802	3.91457897330601e-14	1.28226330759755e-12
PRDX2	LINC00969	0.356244497721027	2.0857033840356e-16	1.07359219834e-14
PRDX2	LINC00992	0.316125130671082	4.57015936843007e-13	1.18033154457723e-11
PRDX2	LINC01006	0.40448029326782	4.19191306919166e-21	5.298247855976e-19
PRDX2	LINC01023	0.320310494803306	2.15733497329131e-13	6.01326595479858e-12
PRDX2	LINC01063	0.352639607533914	4.36102784158549e-16	2.07155833774092e-14
PRDX2	LINC01089	0.404269977774483	4.41186569295383e-21	5.52343151542431e-19
PRDX2	LINC01116	-0.321334035310463	1.79230803029967e-13	5.0821049005023e-12
PRDX2	LINC01133	0.431624846190429	4.16773389878532e-24	1.03974372522269e-21
PRDX2	LINC01139	0.313260011837766	7.58886586543999e-13	1.89695965194831e-11
PRDX2	LINC01273	0.330394845144482	3.36735596852384e-14	1.11040066345988e-12
PRDX2	LINC01290	0.327275485818161	6.02580276751884e-14	1.90619238296694e-12
PRDX2	LINC01315	0.381669433453509	8.73088526559395e-19	6.82441100680526e-17
PRDX2	LINC01320	0.315036380701255	5.54503703595546e-13	1.41867437400787e-11
PRDX2	LINC01337	0.384919363306805	4.18464248554784e-19	3.59416996738362e-17
PRDX2	LINC01342	0.353132848448767	3.9445764281762e-16	1.89815073529143e-14
PRDX2	LINC01431	0.300980796735653	6.27314286044426e-12	1.32390199253347e-10
PRDX2	LINC01451	0.325058652772536	9.0753529896538e-14	2.72500385601942e-12
PRDX2	LINC01475	0.302834327910703	4.589434949038e-12	9.9559063879792e-11
PRDX2	LINC01534	0.435395098188078	1.51668732914087e-24	4.14926331729595e-22
PRDX2	LINC01573	0.307461280175515	2.08310947029616e-12	4.84626396924177e-11
PRDX2	LINC01578	0.413591371615469	4.41528627862613e-22	6.33272079554794e-20
PRDX2	LL09NC01-251B2.3	0.351834129378583	5.13577597994379e-16	2.41626810674234e-14
PRDX2	LL0XNC01-7P3.1	0.341653153278479	3.89797518337564e-15	1.53970019743338e-13
PRDX2	LL22NC03-75H12.2	0.312805993345894	8.2197856673678e-13	2.04085535569789e-11
PRDX2	LLNLR-246C6.1	0.309157966988219	1.55379585727446e-12	3.69039006423079e-11
PRDX2	LLNLR-268E12.1	0.307381142150703	2.11205539405808e-12	4.8981780747912e-11
PRDX2	LRRC75A-AS1	0.326095932938963	7.49596055789441e-14	2.31073454072609e-12
PRDX2	MAFG-AS1	0.414986506628492	3.10900207315978e-22	4.63932198250398e-20
PRDX2	MAPKAPK5-AS1	0.491595908154996	8.79042291535563e-32	1.44289908587276e-28
PRDX2	MCF2L-AS1	0.441679853165173	2.73380041655592e-25	9.39219384971641e-23
PRDX2	MFI2-AS1	0.467508039449007	1.6246460740924e-28	1.2632050764509e-25
PRDX2	MIR600HG	0.34750097274479	1.22792375149926e-15	5.30412794763116e-14
PRDX2	MIR762HG	0.418151898571794	1.39420641107913e-22	2.26336388031561e-20
PRDX2	MNX1-AS2	0.336320151418502	1.09448391814632e-14	3.93401725614977e-13
PRDX2	MORF4L2-AS1	0.31471913429222	5.86554701668605e-13	1.49399527719833e-11
PRDX2	MTHFS	0.307124858693341	2.20729042875089e-12	5.08709851855489e-11
PRDX2	NAPA-AS1	0.386693153024689	2.79139474953427e-19	2.48417317077528e-17
PRDX2	NCBP2-AS2	0.374233963146196	4.55489707974895e-18	3.18907557152281e-16
PRDX2	NCK1-AS1	0.351871923358904	5.09657488550476e-16	2.40548564803712e-14
PRDX2	NDUFA6-AS1	0.323095348971251	1.30065026908558e-13	3.77495214640496e-12
PRDX2	OLMALINC	0.474609808759155	1.88123627824186e-29	1.63479432579218e-26
PRDX2	OSER1-AS1	0.431002132913984	4.91902903953879e-24	1.19129206559191e-21
PRDX2	OSGEPL1-AS1	0.386813834381861	2.71530796325987e-19	2.431105729772e-17
PRDX2	PARD3-AS1	0.305222642334659	3.05804927665951e-12	6.89718503268564e-11
PRDX2	PARD6G-AS1	0.302345859635606	4.98449859019185e-12	1.07497806821758e-10
PRDX2	PAXIP1-AS1	0.391004462170475	1.03265371212078e-19	1.03076981683515e-17
PRDX2	PCBP1-AS1	0.411061292171728	8.30629245922226e-22	1.12576934403753e-19
PRDX2	PIK3IP1-AS1	0.303329367033103	4.22032497334314e-12	9.31840949859186e-11
PRDX2	PITPNA-AS1	0.314765717584036	5.81737337244601e-13	1.48428422851718e-11
PRDX2	PRKAG2-AS1	0.350427019848133	6.82621853940494e-16	3.11246069390831e-14
PRDX2	PTCSC2	0.342216156296629	3.49139010848029e-15	1.38789914427899e-13
PRDX2	PXN-AS1	0.439134324692205	5.4958569656749e-25	1.74831892979026e-22
PRDX2	RAB11B-AS1	0.490171841886454	1.39455938267622e-31	2.06018257602758e-28
PRDX2	RAMP2-AS1	0.334128035337668	1.66344814556395e-14	5.83708300579959e-13
PRDX2	RASSF1-AS1	0.310575462860025	1.21449519449444e-12	2.93165645559909e-11
PRDX2	RFPL1S	0.369431762619681	1.29446434583302e-17	8.38733411446983e-16
PRDX2	RGS5	0.38362586930004	5.61318843199936e-19	4.79327356681657e-17
PRDX2	RNASEH1-AS1	0.312655934265433	8.43938576608719e-13	2.084866988669e-11
PRDX2	RNU6ATAC35P	0.330571505285282	3.25753815274784e-14	1.0790047338687e-12
PRDX2	RP1-100J12.1	0.354414424794917	3.03660115855191e-16	1.5206680988233e-14
PRDX2	RP1-101A2.1	0.412327519168144	6.05823716891787e-22	8.36749991472521e-20
PRDX2	RP1-102D24.5	0.401726286161632	8.16575746743801e-21	9.65061880531694e-19
PRDX2	RP1-118J21.25	0.459125539425806	1.94122947021363e-27	1.102991652441e-24
PRDX2	RP1-150O5.3	0.310790013165083	1.16990498000667e-12	2.83327971633419e-11
PRDX2	RP1-159A19.4	0.326087263754293	7.50797116055319e-14	2.31073454072609e-12
PRDX2	RP1-168L15.6	0.345452619285695	1.84541460448465e-15	7.6795239301554e-14
PRDX2	RP1-178F10.1	0.331933685353944	2.52083930950199e-14	8.54136677047544e-13
PRDX2	RP1-178F15.4	0.323034338615297	1.31522282601687e-13	3.79488023608345e-12
PRDX2	RP1-198K11.5	0.456633740115313	4.00513931721839e-27	1.9086426817183e-24
PRDX2	RP1-228P16.8	0.353378704578314	3.75184705692076e-16	1.82924213108549e-14
PRDX2	RP1-239B22.5	0.473346407767786	2.77089654680598e-29	2.27413637144248e-26
PRDX2	RP1-266L20.2	0.420215635558383	8.22718373824077e-23	1.39701362488541e-20
PRDX2	RP1-278C19.8	0.410516174828699	9.511149405203e-22	1.27734736511876e-19
PRDX2	RP1-309F20.3	0.317213123126826	3.76420743645092e-13	9.87720008147237e-12
PRDX2	RP1-40E16.12	0.320868436006306	1.95016620296617e-13	5.48589441762624e-12
PRDX2	RP1-43E13.2	0.342264032635306	3.45880155309028e-15	1.38473916920875e-13
PRDX2	RP11-1020A11.1	0.32825493869458	5.02311262707743e-14	1.60620006146786e-12
PRDX2	RP11-1020A11.2	0.301642745657295	5.61208900744037e-12	1.19635484714165e-10
PRDX2	RP11-1024P17.1	-0.334378793437122	1.58593887724142e-14	5.6179764419605e-13
PRDX2	RP11-1055B8.4	0.333663753698262	1.81688669531954e-14	6.31549815293071e-13
PRDX2	RP11-105N14.1	0.329765581528799	3.78882384899849e-14	1.24382877158344e-12
PRDX2	RP11-1072A3.4	0.328712756012646	4.61242386318659e-14	1.48451716189228e-12
PRDX2	RP11-108L7.15	0.487645273754439	3.14576038432827e-31	4.22475619615287e-28
PRDX2	RP11-108M9.6	0.382326725116481	7.5291882769559e-19	6.14523195665578e-17
PRDX2	RP11-1094M14.11	0.45892407352262	2.05875313397209e-27	1.12644296474703e-24
PRDX2	RP11-109N23.4	0.309835619537951	1.38138197418344e-12	3.31284998451494e-11
PRDX2	RP11-10A14.9	0.309838605955221	1.38066521582489e-12	3.31284998451494e-11
PRDX2	RP11-10O17.3	0.343593804363254	2.66393637215454e-15	1.07232512331986e-13
PRDX2	RP11-110I1.13	0.412692616682858	5.52991196296304e-22	7.85513359892817e-20
PRDX2	RP11-111M22.3	0.316536909894852	4.24699901386645e-13	1.10849675674645e-11
PRDX2	RP11-113K21.4	0.340029496235947	5.34890382565914e-15	2.06316856962043e-13
PRDX2	RP11-1148L6.8	0.313588667151523	7.16197870982522e-13	1.79938624966408e-11
PRDX2	RP11-1149O23.3	0.42059777703486	7.45863314195253e-23	1.28123706286122e-20
PRDX2	RP11-115C21.2	0.431575504264939	4.22288116925211e-24	1.03974372522269e-21
PRDX2	RP11-115H13.1	0.351124529859957	5.92927254550076e-16	2.7458665615888e-14
PRDX2	RP11-1191J2.5	0.344876146296679	2.06848214287407e-15	8.55957610551224e-14
PRDX2	RP11-120D5.1	0.310827068979132	1.16236755897644e-12	2.81964793904087e-11
PRDX2	RP11-120K24.3	0.378516881903229	1.76802883942185e-18	1.29945721615816e-16
PRDX2	RP11-120K24.5	0.349283994802238	8.59224678338104e-16	3.84646247669358e-14
PRDX2	RP11-121M22.1	0.317904236992279	3.32638773531878e-13	8.85418486736293e-12
PRDX2	RP11-122M14.1	0.303730714198963	3.94251581915735e-12	8.77150394524269e-11
PRDX2	RP11-126K1.6	0.359498599823331	1.06305449712904e-16	5.79501995796577e-15
PRDX2	RP11-1275H24.2	0.367686766893299	1.88386552685208e-17	1.15478611735211e-15
PRDX2	RP11-1277A3.1	0.310248161629866	1.2857390364904e-12	3.09352162639621e-11
PRDX2	RP11-127B20.2	0.388646127892461	1.78229716790184e-19	1.68781256803935e-17
PRDX2	RP11-127B20.3	0.414992335254129	3.10443858164832e-22	4.63932198250398e-20
PRDX2	RP11-127I20.5	0.356373563344377	2.03098859715632e-16	1.05939706743578e-14
PRDX2	RP11-1293J14.1	0.311074724007384	1.11319854389402e-12	2.70927217280831e-11
PRDX2	RP11-12G12.7	0.417664286562062	1.57841512183377e-22	2.53455723857069e-20
PRDX2	RP11-131N11.4	0.396242809062376	3.02408599460826e-20	3.30924610358132e-18
PRDX2	RP11-133K1.11	0.446060622628511	8.10625026195908e-26	2.92082036877857e-23
PRDX2	RP11-1348G14.8	0.374388907436769	4.40267069577585e-18	3.09717400898556e-16
PRDX2	RP11-134G8.5	0.344078537205505	2.42131383725631e-15	9.85401358616736e-14
PRDX2	RP11-134G8.7	0.315491675736815	5.11481807164278e-13	1.31410795430224e-11
PRDX2	RP11-134L10.1	-0.307781382279928	1.97130882101075e-12	4.62991179853605e-11
PRDX2	RP11-135A1.2	0.354389260792094	3.05227414558781e-16	1.52335290380975e-14
PRDX2	RP11-135F9.3	0.338792241078162	6.79900700418006e-15	2.5820496265489e-13
PRDX2	RP11-140I16.3	0.427935828834767	1.10698844952705e-23	2.44082692012883e-21
PRDX2	RP11-140K17.3	0.383278028276763	6.07314290123451e-19	5.0573817438663e-17
PRDX2	RP11-145M9.6	0.463868262709671	4.81065994648852e-28	3.08990779954239e-25
PRDX2	RP11-146F11.1	0.346483883958092	1.50377483012726e-15	6.40209382290203e-14
PRDX2	RP11-146F11.5	0.327043669637032	6.29043731362543e-14	1.98142069156052e-12
PRDX2	RP11-147L13.11	0.319649081215967	2.43095590600871e-13	6.65046511101236e-12
PRDX2	RP11-147L13.15	0.409663375834439	1.17502076849788e-21	1.54987337616243e-19
PRDX2	RP11-147L13.2	0.3173410056952	3.67914859480326e-13	9.68842463298191e-12
PRDX2	RP11-152N13.5	0.416178660188531	2.30080753582036e-22	3.57787681333413e-20
PRDX2	RP11-154J22.1	0.317372712043403	3.65835253120877e-13	9.65086463277629e-12
PRDX2	RP11-155D18.13	0.435767759747399	1.37152595801757e-24	3.89645249572953e-22
PRDX2	RP11-156E6.1	0.363307498931208	4.78258752943153e-17	2.74915041137323e-15
PRDX2	RP11-158I9.8	0.375012824704729	3.83876841860237e-18	2.72644835807754e-16
PRDX2	RP11-159D12.10	0.324432435984085	1.01821507255375e-13	3.02657771968542e-12
PRDX2	RP11-159D12.11	0.393212565457033	6.17006954989203e-20	6.41904489158838e-18
PRDX2	RP11-15E18.1	0.34336367866703	2.78732517205671e-15	1.1189444230107e-13
PRDX2	RP11-15F12.1	0.330903823067887	3.06039236784814e-14	1.01826973986983e-12
PRDX2	RP11-15L13.4	0.369154508246586	1.37419509782168e-17	8.79614992222332e-16
PRDX2	RP11-165D7.5	0.32648285141372	6.97866323545757e-14	2.16133735801708e-12
PRDX2	RP11-166P13.3	0.354521069287173	2.97105253677393e-16	1.49799860497479e-14
PRDX2	RP11-169E6.1	0.316480656773161	4.28978941614657e-13	1.11572287050587e-11
PRDX2	RP11-16E12.1	0.304656333890259	3.3681970034375e-12	7.53914762602761e-11
PRDX2	RP11-16N11.2	0.388461229984952	1.85987015357485e-19	1.72341362516789e-17
PRDX2	RP11-170N16.3	0.325018571119098	9.14251661382041e-14	2.73405663837994e-12
PRDX2	RP11-173C1.1	0.392201166901438	7.81531707661415e-20	7.90792323101512e-18
PRDX2	RP11-175P13.2	0.380095566416024	1.24295772672423e-18	9.32092106441476e-17
PRDX2	RP11-178C3.2	0.320651626076506	2.02824544119483e-13	5.68562996257519e-12
PRDX2	RP11-17A1.3	0.307297416975291	2.1427170849113e-12	4.96149835351013e-11
PRDX2	RP11-17E13.2	0.314458387200575	6.14249239214331e-13	1.55648439295254e-11
PRDX2	RP11-180M15.7	0.319124654549561	2.67180686907172e-13	7.22904814593342e-12
PRDX2	RP11-181C3.1	0.452929490457247	1.16264419165376e-26	5.05168901273557e-24
PRDX2	RP11-187E13.2	0.360936461794025	7.87316609542725e-17	4.42244421018048e-15
PRDX2	RP11-190C22.8	0.406889999127405	2.32706914247833e-21	3.0155958282309e-19
PRDX2	RP11-197P3.5	0.323252364099092	1.26387012740034e-13	3.68267325287676e-12
PRDX2	RP11-20B24.4	0.33111471868399	2.94139875054442e-14	9.83105967008887e-13
PRDX2	RP11-214D15.2	0.301336138105147	5.90935367380604e-12	1.25429427906805e-10
PRDX2	RP11-214N9.1	0.30189507769944	5.37845138732325e-12	1.15320554927324e-10
PRDX2	RP11-216B9.9	0.332522710393585	2.25541385560034e-14	7.65959284799627e-13
PRDX2	RP11-216L13.19	0.394913053519776	4.13895855374765e-20	4.39890897226719e-18
PRDX2	RP11-221N13.3	-0.323257127841895	1.26277031796032e-13	3.68267325287676e-12
PRDX2	RP11-22C11.2	0.399780965013488	1.30294178725562e-20	1.48064300177902e-18
PRDX2	RP11-231G3.1	0.340469454023126	4.91028264346308e-15	1.90893698662842e-13
PRDX2	RP11-234K24.3	0.329300731052588	4.13297190234504e-14	1.34189876732623e-12
PRDX2	RP11-244M2.1	0.324195118631717	1.06352743949387e-13	3.1485953634555e-12
PRDX2	RP11-244O19.1	-0.31912865953607	2.66988183184565e-13	7.22904814593342e-12
PRDX2	RP11-254F7.2	0.35131851142469	5.70112025283688e-16	2.65995811194098e-14
PRDX2	RP11-255E6.6	0.38693264360028	2.64239820921927e-19	2.38025297224367e-17
PRDX2	RP11-257O5.2	0.334214314311391	1.63636902720938e-14	5.76831296168065e-13
PRDX2	RP11-257O5.4	0.391893295828447	8.39701836353956e-20	8.43871784248775e-18
PRDX2	RP11-25G10.2	0.331486947987871	2.74234817305013e-14	9.21434271206e-13
PRDX2	RP11-262H14.4	0.31907914475841	2.6937773130865e-13	7.27516860077273e-12
PRDX2	RP11-26L20.4	0.327844395124035	5.42173803566685e-14	1.72248034410551e-12
PRDX2	RP11-277B15.3	0.383254470359204	6.10560235502587e-19	5.0573817438663e-17
PRDX2	RP11-277P12.20	0.414502891593937	3.51163111721996e-22	5.18773264946905e-20
PRDX2	RP11-278C7.4	0.31469294328818	5.8928034329322e-13	1.4983543049003e-11
PRDX2	RP11-285F7.2	0.386640540606736	2.82521942208006e-19	2.49921955223885e-17
PRDX2	RP11-285J16.1	0.302696876576931	4.69739835147558e-12	1.01751709452124e-10
PRDX2	RP11-28H5.2	0.326918261117911	6.43831375885267e-14	2.01511036354937e-12
PRDX2	RP11-290F24.6	0.377887707461869	2.03351518531512e-18	1.47985811983548e-16
PRDX2	RP11-290F5.2	0.330777506661183	3.13391072082356e-14	1.0403879343534e-12
PRDX2	RP11-296O14.3	0.334202839188904	1.63994547072759e-14	5.76831296168065e-13
PRDX2	RP11-297D21.4	0.418516488739273	1.27049368539149e-22	2.08544480158761e-20
PRDX2	RP11-299J3.8	0.331872562418481	2.55007670482653e-14	8.62065976210581e-13
PRDX2	RP11-301O19.1	0.32909284888113	4.2966214477808e-14	1.38892754153317e-12
PRDX2	RP11-303E16.2	0.32384905231253	1.13316492332914e-13	3.32808059887502e-12
PRDX2	RP11-303E16.3	0.361640902911008	6.7923350416406e-17	3.87425349691724e-15
PRDX2	RP11-304L19.11	0.421093879547168	6.56574940786986e-23	1.14112724708778e-20
PRDX2	RP11-304L19.12	0.320024208749409	2.27185243382574e-13	6.27328523456219e-12
PRDX2	RP11-304L19.13	0.382159503035583	7.81849488847794e-19	6.2953009751628e-17
PRDX2	RP11-305K5.1	0.313919989824524	6.75543926461617e-13	1.70595050010555e-11
PRDX2	RP11-307C12.11	0.328849946969477	4.49589784825729e-14	1.45017246533417e-12
PRDX2	RP11-307L14.1	0.318337505147787	3.07777166482003e-13	8.23694217470767e-12
PRDX2	RP11-312B8.1	0.31297226720862	7.98298477666902e-13	1.98539788056787e-11
PRDX2	RP11-314A20.2	0.31199820094725	9.4715959967163e-13	2.32046248191526e-11
PRDX2	RP11-318E3.9	0.352651631810299	4.35037969820871e-16	2.07155833774092e-14
PRDX2	RP11-320M2.1	0.349647640097535	7.98656476477138e-16	3.59711955091365e-14
PRDX2	RP11-321F8.4	0.336464020973256	1.06469939630785e-14	3.84567339404789e-13
PRDX2	RP11-323F24.3	0.410385990675448	9.82348815973865e-22	1.30740892417855e-19
PRDX2	RP11-324E6.10	0.353424304997441	3.71713179158347e-16	1.81831748202194e-14
PRDX2	RP11-326I11.5	0.330328146662848	3.40975503040357e-14	1.12187775198557e-12
PRDX2	RP11-332H14.2	0.318250190266324	3.12636424457225e-13	8.35185876764301e-12
PRDX2	RP11-333E1.1	0.307730627368837	1.9886358557813e-12	4.66319325356463e-11
PRDX2	RP11-334G22.1	0.330478608183525	3.31484090656798e-14	1.09552896449058e-12
PRDX2	RP11-338N10.1	0.301749457089776	5.51209760029166e-12	1.17844020042125e-10
PRDX2	RP11-33N14.5	0.368426620456476	1.6072315493922e-17	1.01036730549664e-15
PRDX2	RP11-341G23.4	0.388445653530386	1.86655506685753e-19	1.72341362516789e-17
PRDX2	RP11-347C18.3	0.364280223891174	3.89337065442456e-17	2.29150456883721e-15
PRDX2	RP11-347C18.5	0.35513646929037	2.61908790807532e-16	1.33419950572402e-14
PRDX2	RP11-352M15.2	0.37381670591734	4.99106731427227e-18	3.44546903896001e-16
PRDX2	RP11-355O1.11	0.344081469446017	2.41991430762217e-15	9.85401358616736e-14
PRDX2	RP11-358L22.3	0.448717172652783	3.84516440986968e-26	1.49485825860539e-23
PRDX2	RP11-35G9.3	0.349040235037823	9.02327581502856e-16	4.01508595227159e-14
PRDX2	RP11-360L9.4	0.307186985242589	2.18382567084362e-12	5.04088384927701e-11
PRDX2	RP11-367N14.3	0.312699242105722	8.37542538830159e-13	2.07253198092763e-11
PRDX2	RP11-370I10.11	0.324888111362455	9.3645143203541e-14	2.79478727383012e-12
PRDX2	RP11-372B4.3	0.382146810986941	7.8408947365461e-19	6.2953009751628e-17
PRDX2	RP11-375B1.1	0.306695759362833	2.376226243392e-12	5.43405422502012e-11
PRDX2	RP11-375N15.2	0.338405663226294	7.32657469671665e-15	2.76110938761722e-13
PRDX2	RP11-379B18.6	0.302996568590821	4.46511845698149e-12	9.74140965761913e-11
PRDX2	RP11-379F4.4	0.317620878240932	3.49950887729512e-13	9.2649183950324e-12
PRDX2	RP11-379F4.6	0.340824713808016	4.58203655042012e-15	1.7869996527306e-13
PRDX2	RP11-380M21.4	0.301807224018364	5.45869696506201e-12	1.1687149313748e-10
PRDX2	RP11-380N8.7	0.381875806906463	8.33455005707599e-19	6.61969397812815e-17
PRDX2	RP11-380O24.1	0.345074162591572	1.98902579165074e-15	8.25389832024057e-14
PRDX2	RP11-383I23.2	0.308506605078087	1.73927703869837e-12	4.10452710745863e-11
PRDX2	RP11-384O8.1	0.343786529922524	2.56473970798121e-15	1.0380520467399e-13
PRDX2	RP11-386G11.10	0.353756324046633	3.47370884148879e-16	1.71629099382321e-14
PRDX2	RP11-388C12.8	0.345917337355752	1.6829402192432e-15	7.10345024539423e-14
PRDX2	RP11-392O17.2	0.308222565711907	1.82678443113126e-12	4.29730675176785e-11
PRDX2	RP11-398C13.6	0.30582408032437	2.75924024800239e-12	6.28077907299526e-11
PRDX2	RP11-399C16.3	0.311728134778209	9.93032242711943e-13	2.42480418538571e-11
PRDX2	RP11-3K16.2	0.363639740069386	4.45844553708395e-17	2.57283655934926e-15
PRDX2	RP11-402D21.2	0.348882174794099	9.31404346776125e-16	4.13202294742453e-14
PRDX2	RP11-403P17.6	0.357041659589694	1.76954324123531e-16	9.30301149564741e-15
PRDX2	RP11-410L14.2	0.325741529316718	8.00264855691267e-14	2.43257463233068e-12
PRDX2	RP11-411B10.2	0.302287373822503	5.03397285209513e-12	1.08248734998546e-10
PRDX2	RP11-412D9.4	0.306887278329445	2.29931849003782e-12	5.28271105028441e-11
PRDX2	RP11-415F23.4	0.302456246342944	4.89241186885474e-12	1.05820791418142e-10
PRDX2	RP11-416N2.4	0.342247061305804	3.47031932225282e-15	1.38559533372002e-13
PRDX2	RP11-421F16.3	0.337484448891081	8.75103301574863e-15	3.23197526854136e-13
PRDX2	RP11-422P24.11	0.395076891625527	3.98227599263219e-20	4.26305530718517e-18
PRDX2	RP11-423H2.3	0.389890014418167	1.33721445411091e-19	1.3169779420387e-17
PRDX2	RP11-424N24.2	0.345807258816772	1.72010742994135e-15	7.239643037756e-14
PRDX2	RP11-426D19.1	0.328393913152824	4.89479563773875e-14	1.56856433744717e-12
PRDX2	RP11-430G17.3	0.359747411549833	1.00933873100848e-16	5.5431082056462e-15
PRDX2	RP11-432I5.2	0.310344504860488	1.26435381755997e-12	3.04703082329745e-11
PRDX2	RP11-434D11.4	0.341619175468502	3.92394758941366e-15	1.54582607302421e-13
PRDX2	RP11-434H6.7	0.350731768400928	6.4190288194685e-16	2.93586107585165e-14
PRDX2	RP11-435O5.4	0.397104423328254	2.46575970841462e-20	2.71840807256785e-18
PRDX2	RP11-435O5.5	0.361523333807086	6.96198865652687e-17	3.94059227673837e-15
PRDX2	RP11-435O5.7	0.344421368013333	2.2629528372189e-15	9.33815705704883e-14
PRDX2	RP11-438D14.3	0.395703381970799	3.43525188780892e-20	3.70430482763513e-18
PRDX2	RP11-449G16.1	0.337486367926886	8.74780023739564e-15	3.23197526854136e-13
PRDX2	RP11-449J21.5	0.374949044879983	3.89298459521029e-18	2.75172542703548e-16
PRDX2	RP11-44F21.5	0.321493100317431	1.74130205242653e-13	4.94697215778792e-12
PRDX2	RP11-44N11.2	0.319716907086327	2.40140236071145e-13	6.60631602882501e-12
PRDX2	RP11-452F19.3	0.462114862415591	8.07798884637438e-28	4.77344516909955e-25
PRDX2	RP11-452I5.2	0.318924595342077	2.76971671824686e-13	7.45301003254295e-12
PRDX2	RP11-452K12.4	0.356255256896794	2.08108743602979e-16	1.07359219834e-14
PRDX2	RP11-452L6.1	0.320328036255344	2.15050506796161e-13	6.00555980510339e-12
PRDX2	RP11-452L6.8	0.324535666777177	9.99100154629123e-14	2.97574729522904e-12
PRDX2	RP11-454E5.4	0.332536045220592	2.24973392090938e-14	7.65959284799627e-13
PRDX2	RP11-455J20.3	0.332594706818196	2.22491330781288e-14	7.62613556759156e-13
PRDX2	RP11-459C13.1	0.301194849243383	6.05146349148694e-12	1.28077750945181e-10
PRDX2	RP11-45K10.2	0.317461078074662	3.60099907548036e-13	9.51655802183746e-12
PRDX2	RP11-462D18.4	0.3086999193628	1.68207913778758e-12	3.97589681640575e-11
PRDX2	RP11-465B22.8	0.402103519892179	7.45572247723776e-21	8.95474700457183e-19
PRDX2	RP11-465N4.4	0.38523123633087	3.89780120725644e-19	3.36738112484207e-17
PRDX2	RP11-467K18.2	0.339844800513505	5.54429540968601e-15	2.1219138882718e-13
PRDX2	RP11-46H11.12	0.308383719810465	1.77662072980627e-12	4.18596778970144e-11
PRDX2	RP11-473M20.11	0.337493467380833	8.73585078848919e-15	3.23197526854136e-13
PRDX2	RP11-477D19.2	0.42311846021912	3.89354483003706e-23	7.35959272957092e-21
PRDX2	RP11-477H21.2	0.421529189071745	5.8697454793857e-23	1.03230654722577e-20
PRDX2	RP11-480I12.7	0.36582317969833	2.80537426079949e-17	1.69158342672616e-15
PRDX2	RP11-481J2.4	0.378668296283982	1.70941628029383e-18	1.26900536225029e-16
PRDX2	RP11-482M8.1	0.304220270363452	3.62777116506058e-12	8.09562891562538e-11
PRDX2	RP11-485G7.5	0.404134920777422	4.55907170342936e-21	5.65976187182873e-19
PRDX2	RP11-486O12.2	0.337044148302457	9.52459916762691e-15	3.50017172893911e-13
PRDX2	RP11-489E7.4	0.31380883800506	6.8892411983979e-13	1.73381192885745e-11
PRDX2	RP11-497E19.1	-0.347330930395414	1.27030481313808e-15	5.45529447804907e-14
PRDX2	RP11-497E19.2	-0.30389391658806	3.83473357874037e-12	8.5445730254497e-11
PRDX2	RP11-500G10.5	0.350023827529809	7.4041457343778e-16	3.36558292104502e-14
PRDX2	RP11-506H20.1	0.366528957763128	2.41338825856837e-17	1.46720101826463e-15
PRDX2	RP11-506H21.5	0.369150367313294	1.37542180466634e-17	8.79614992222332e-16
PRDX2	RP11-508N22.12	0.30329050671271	4.24821827083417e-12	9.33912626711803e-11
PRDX2	RP11-50D9.3	0.302845277095634	4.58093978179363e-12	9.95209167594667e-11
PRDX2	RP11-513G11.4	0.321090137186388	1.87337143056191e-13	5.28154888238381e-12
PRDX2	RP11-51F16.1	0.359669543382443	1.02585619431119e-16	5.61295316983673e-15
PRDX2	RP11-51J9.5	0.300168554058335	7.18882263085495e-12	1.50212838367214e-10
PRDX2	RP11-51J9.6	0.389715031089701	1.39247187425769e-19	1.36231701976218e-17
PRDX2	RP11-520H14.7	0.306730889889011	2.36193306257866e-12	5.40974219123636e-11
PRDX2	RP11-524O1.4	0.316488601999874	4.28372017470048e-13	1.11572287050587e-11
PRDX2	RP11-532F12.5	0.534179339639879	3.11096882342149e-38	1.14895856071014e-34
PRDX2	RP11-533E19.7	0.407146792888203	2.18498124305841e-21	2.85652459324795e-19
PRDX2	RP11-534L20.5	0.387411687220895	2.36748550319154e-19	2.1456971373404e-17
PRDX2	RP11-540O11.1	0.336726969015546	1.0123036954557e-14	3.67438881891084e-13
PRDX2	RP11-540O11.4	0.303321190442043	4.22617908620899e-12	9.31840949859186e-11
PRDX2	RP11-546D6.3	0.427463538543352	1.25337623792147e-23	2.68349669026288e-21
PRDX2	RP11-552M11.4	0.303004625196471	4.45903164314013e-12	9.74140965761913e-11
PRDX2	RP11-554J4.1	0.331056189543011	2.97396008290103e-14	9.91745198751622e-13
PRDX2	RP11-556N4.1	0.300644592402714	6.63743717961219e-12	1.39679286972095e-10
PRDX2	RP11-559M23.1	0.364211928577927	3.95010007425269e-17	2.30481450509782e-15
PRDX2	RP11-55K13.1	0.373167974874379	5.75209407339088e-18	3.91593021871906e-16
PRDX2	RP11-565F19.2	0.359837949125762	9.90462355466712e-17	5.45973894675736e-15
PRDX2	RP11-571I18.4	0.31575888084441	4.87773003262223e-13	1.25756903615931e-11
PRDX2	RP11-571L19.8	0.400941871906882	9.86244719493969e-21	1.14722781425861e-18
PRDX2	RP11-572O17.1	0.382632734922823	7.02680870433454e-19	5.7670580549519e-17
PRDX2	RP11-572O6.1	0.378573115836225	1.74603327038967e-18	1.28970747517333e-16
PRDX2	RP11-573G6.9	0.327225116555045	6.0823585805245e-14	1.91997186560018e-12
PRDX2	RP11-574K11.24	0.398680400506873	1.69488376211473e-20	1.88259532464067e-18
PRDX2	RP11-580I16.2	0.393292851222259	6.0551638701443e-20	6.34417984777601e-18
PRDX2	RP11-583F2.2	0.337601812291258	8.55546487792296e-15	3.18362424789813e-13
PRDX2	RP11-589C21.6	0.30109678996994	6.15204992637084e-12	1.30020362750038e-10
PRDX2	RP11-5O17.1	0.300208281735511	7.14114545427346e-12	1.49427962883827e-10
PRDX2	RP11-602N24.3	0.323718852718884	1.16050483368677e-13	3.39487879367419e-12
PRDX2	RP11-603J24.14	0.319137675969207	2.66555296173208e-13	7.22904814593342e-12
PRDX2	RP11-611E13.2	0.319578301320503	2.46217636543421e-13	6.71102056209585e-12
PRDX2	RP11-620J15.3	0.336845683182358	9.89485369525409e-15	3.6004106807879e-13
PRDX2	RP11-621L6.3	0.381798849630512	8.48022885313335e-19	6.66374578975207e-17
PRDX2	RP11-627K11.6	0.309529769241335	1.45674808679444e-12	3.47666227564044e-11
PRDX2	RP11-629O1.2	0.326787994852858	6.595525281653e-14	2.05468737022671e-12
PRDX2	RP11-635N19.1	0.357223201450289	1.70441239508819e-16	8.99260154022782e-15
PRDX2	RP11-637A17.2	0.305275903732909	3.03035926075363e-12	6.84518308243323e-11
PRDX2	RP11-63A1.1	0.319656726882795	2.42760675369267e-13	6.65046511101236e-12
PRDX2	RP11-644F5.11	0.339971190251372	5.4098448323783e-15	2.08124056533137e-13
PRDX2	RP11-646I6.6	0.302989091258111	4.4707748919419e-12	9.74140965761913e-11
PRDX2	RP11-666A8.8	0.312451749825433	8.74743749661049e-13	2.15736050312899e-11
PRDX2	RP11-666O2.2	0.4762737993363	1.1268621998083e-29	1.0404459548605e-26
PRDX2	RP11-674E16.4	0.334366685393626	1.58959869541697e-14	5.6179764419605e-13
PRDX2	RP11-686G8.2	0.360204327361017	9.17555850899243e-17	5.09588443057689e-15
PRDX2	RP11-69M1.6	0.372698758246623	6.37260969058776e-18	4.31846619078225e-16
PRDX2	RP11-6O2.2	0.341821981725342	3.77140535235528e-15	1.49369896167144e-13
PRDX2	RP11-708J19.1	0.324036382115294	1.09493258411269e-13	3.22863055191551e-12
PRDX2	RP11-711D18.2	0.30573610012201	2.80109724779449e-12	6.35646845494132e-11
PRDX2	RP11-715J22.2	0.388698136983737	1.76105743142755e-19	1.68781256803935e-17
PRDX2	RP11-715J22.4	0.302995726893562	4.46575483261311e-12	9.74140965761913e-11
PRDX2	RP11-722E23.2	0.453060760352902	1.11980372134134e-26	5.01298799253809e-24
PRDX2	RP11-723O4.7	0.348269706813004	1.05302298796927e-15	4.629853750378e-14
PRDX2	RP11-723O4.9	0.449791327590813	2.83880548773688e-26	1.13345063433343e-23
PRDX2	RP11-727F15.11	0.351081803348789	5.98071820716573e-16	2.76103593982686e-14
PRDX2	RP11-727F15.12	0.341311609708602	4.16691011017355e-15	1.63717454940409e-13
PRDX2	RP11-728F11.4	0.334098966539483	1.67267015419053e-14	5.8555346416722e-13
PRDX2	RP11-731C17.2	0.402769896420782	6.3471434840737e-21	7.74928518100998e-19
PRDX2	RP11-734K2.4	0.434682573219576	1.83774053466438e-24	4.79419299920405e-22
PRDX2	RP11-738E22.3	0.359116690872581	1.15101664225031e-16	6.25145913822202e-15
PRDX2	RP11-73K9.3	0.415290755523466	2.87941633543951e-22	4.38532139416988e-20
PRDX2	RP11-73M18.10	-0.314253687798651	6.3688380954246e-13	1.61107611615938e-11
PRDX2	RP11-73M18.7	-0.302883589583135	4.55133498870883e-12	9.90233752403469e-11
PRDX2	RP11-744I24.2	0.332547594996106	2.24482566268866e-14	7.65959284799627e-13
PRDX2	RP11-747D18.1	0.324199192997005	1.06273307862107e-13	3.1485953634555e-12
PRDX2	RP11-749I16.3	0.345768147440332	1.73350620260538e-15	7.27530884405945e-14
PRDX2	RP11-74E22.3	0.42989303663586	6.60253291150311e-24	1.55454105394274e-21
PRDX2	RP11-74E22.8	0.304680149740541	3.35455563644967e-12	7.52000765057223e-11
PRDX2	RP11-752L20.3	-0.353310843046083	3.80410011056878e-16	1.84861746491554e-14
PRDX2	RP11-755B10.4	0.300034935495024	7.35147127191427e-12	1.5317811720732e-10
PRDX2	RP11-758H9.2	0.30609758286057	2.63298774823357e-12	6.00264321059484e-11
PRDX2	RP11-77H9.8	0.328175150787661	5.09826581062912e-14	1.62320432802638e-12
PRDX2	RP11-77P6.2	0.303524373348531	4.08303339116262e-12	9.05685469784465e-11
PRDX2	RP11-795F19.1	0.323943983492233	1.1136296520172e-13	3.27722128471118e-12
PRDX2	RP11-798M19.6	0.315030697769906	5.55062470843126e-13	1.41867437400787e-11
PRDX2	RP11-79P5.9	0.323063591591247	1.30821578941423e-13	3.78946507000322e-12
PRDX2	RP11-7O11.3	0.329247977249223	4.17391282589687e-14	1.35221960914418e-12
PRDX2	RP11-803B1.8	0.326703811076774	6.69911717366712e-14	2.07911886568455e-12
PRDX2	RP11-80H5.2	0.306744114380449	2.35657436388479e-12	5.40584985678106e-11
PRDX2	RP11-817O13.9	0.356896658884323	1.82331616942521e-16	9.5517197769215e-15
PRDX2	RP11-829H16.3	0.344273734880506	2.32986060881474e-15	9.56084188167225e-14
PRDX2	RP11-839D17.3	0.336937157539348	9.72247817259009e-15	3.5552022288038e-13
PRDX2	RP11-83N9.5	0.323040465620694	1.31375217199765e-13	3.79488023608345e-12
PRDX2	RP11-83N9.6	0.309711522331432	1.41149003790149e-12	3.37410070063411e-11
PRDX2	RP11-84A12.1	0.309379403863697	1.49526063588512e-12	3.55708299097116e-11
PRDX2	RP11-84C13.2	0.386020420034621	3.2556358850268e-19	2.82914758408829e-17
PRDX2	RP11-884K10.7	0.412530312179377	5.75891835512669e-22	8.10252389145587e-20
PRDX2	RP11-887P2.6	0.317163734605892	3.79757014255754e-13	9.94707512695079e-12
PRDX2	RP11-93H24.3	0.319313830216636	2.58234551134252e-13	7.02559672910922e-12
PRDX2	RP11-95D17.1	0.346111001716816	1.61945561281512e-15	6.87477522072351e-14
PRDX2	RP11-95O2.5	0.352966797698925	4.08021528128499e-16	1.95704611527348e-14
PRDX2	RP11-964E11.2	0.357250585198051	1.6947948030684e-16	8.97390810958047e-15
PRDX2	RP11-968A15.2	0.387823440934371	2.15385050109229e-19	1.96412552176768e-17
PRDX2	RP11-972P1.10	0.332598828778248	2.22317937738829e-14	7.62613556759156e-13
PRDX2	RP11-973H7.3	0.365337763621018	3.11066022363035e-17	1.86047706411705e-15
PRDX2	RP11-977G19.11	0.477795240764747	7.03549041028622e-30	7.42394998793988e-27
PRDX2	RP11-977G19.5	0.38323837515832	6.12787742606152e-19	5.0573817438663e-17
PRDX2	RP11-97C16.1	0.44086004308014	3.42544457977362e-25	1.12453539504435e-22
PRDX2	RP11-983P16.4	0.347419278581813	1.2481088401511e-15	5.37560113572949e-14
PRDX2	RP11-98D18.17	0.326432995149019	7.04330213362755e-14	2.17679293765857e-12
PRDX2	RP11-98D18.9	0.380611929276753	1.10718557003588e-18	8.43116104440211e-17
PRDX2	RP11-996F15.4	0.306103770395382	2.63019785384682e-12	6.00264321059484e-11
PRDX2	RP11-9E17.1	0.426788336411444	1.4963944899838e-23	3.02825147952476e-21
PRDX2	RP13-1032I1.7	0.434658298162507	1.84978677962926e-24	4.79419299920405e-22
PRDX2	RP13-131K19.1	0.389549468304233	1.44682289465664e-19	1.39698788384069e-17
PRDX2	RP13-131K19.2	0.351906049313156	5.06143103213342e-16	2.39655514864445e-14
PRDX2	RP13-131K19.6	0.351270843351245	5.7563728523331e-16	2.67417912413575e-14
PRDX2	RP13-401N8.1	0.311211674821484	1.08688846807613e-12	2.64960451136778e-11
PRDX2	RP13-465B17.4	0.350964592653932	6.12411004301643e-16	2.8096732194249e-14
PRDX2	RP13-465B17.5	0.354118822539574	3.22581146236411e-16	1.60454251627963e-14
PRDX2	RP13-516M14.2	0.327605049438001	5.66827457174084e-14	1.79694034867655e-12
PRDX2	RP13-554M15.5	0.326017282726828	7.60561850602794e-14	2.3359210434418e-12
PRDX2	RP13-582O9.5	0.365243724340596	3.17347290624332e-17	1.89039174370696e-15
PRDX2	RP13-616I3.1	0.320338906028097	2.1462834666539e-13	6.00512228274205e-12
PRDX2	RP13-650J16.1	0.433957095886011	2.23349710059652e-24	5.68887114950213e-22
PRDX2	RP13-735L24.1	0.340390842205015	4.98597716830676e-15	1.93327665898676e-13
PRDX2	RP13-942N8.1	0.400300886234868	1.15032305514025e-20	1.31734282896022e-18
PRDX2	RP3-337H4.8	0.307604695729608	2.03227295972124e-12	4.7429334018897e-11
PRDX2	RP3-370M22.8	0.36240823640463	5.78072318102241e-17	3.31002416873039e-15
PRDX2	RP3-395M20.8	0.312246754120136	9.06777341124014e-13	2.22892207328204e-11
PRDX2	RP3-399L15.3	0.404828543979774	3.8512444220678e-21	4.94734207367022e-19
PRDX2	RP3-424M6.4	0.325708582008099	8.05142362253087e-14	2.44237538348354e-12
PRDX2	RP3-446N13.5	0.301195357044262	6.05094680940333e-12	1.28077750945181e-10
PRDX2	RP3-465N24.6	0.336514076100793	1.05452438687374e-14	3.81825705080534e-13
PRDX2	RP3-500L14.2	0.325901656603196	7.76969000096812e-14	2.37152128893186e-12
PRDX2	RP3-508I15.14	0.342211056663071	3.49487904739582e-15	1.38789914427899e-13
PRDX2	RP3-510D11.2	0.428790617496698	8.83699906554004e-24	2.00844595684958e-21
PRDX2	RP4-533D7.5	0.308949413556306	1.61097173734667e-12	3.81802877282847e-11
PRDX2	RP4-563E14.1	0.377261673627378	2.33652889436367e-18	1.69203634100169e-16
PRDX2	RP4-568C11.4	0.383299957187125	6.0430807389024e-19	5.0573817438663e-17
PRDX2	RP4-584D14.5	0.307208726175614	2.17567203101676e-12	5.02992220879664e-11
PRDX2	RP4-605O3.4	0.367880808834174	1.80708235951743e-17	1.11698860657535e-15
PRDX2	RP4-616B8.4	0.347768422122335	1.16405908303529e-15	5.08776474369239e-14
PRDX2	RP4-616B8.5	0.456167162412707	4.58381103654686e-27	2.11614501384083e-24
PRDX2	RP4-616B8.6	0.338672269436313	6.95861293674178e-15	2.63588689524324e-13
PRDX2	RP4-621N11.2	0.303463196349037	4.12562744784029e-12	9.1239362705007e-11
PRDX2	RP4-635E18.6	0.402351882015683	7.02185432013297e-21	8.5027749074856e-19
PRDX2	RP4-669K10.8	0.401755827847662	8.10782697506668e-21	9.65061880531694e-19
PRDX2	RP4-694B14.8	0.427251585629247	1.32513501012869e-23	2.75721401473677e-21
PRDX2	RP4-710M16.2	0.319745882640542	2.38888447078486e-13	6.58413997890015e-12
PRDX2	RP4-736L20.3	0.371794980606186	7.759070325972e-18	5.2102157238902e-16
PRDX2	RP4-751H13.5	0.373206747603716	5.70356356674793e-18	3.90086780423922e-16
PRDX2	RP4-751H13.7	0.356264648530646	2.07706640480591e-16	1.07359219834e-14
PRDX2	RP4-760C5.3	0.34750630625264	1.22661714833343e-15	5.30412794763116e-14
PRDX2	RP4-816N1.6	0.381800613580962	8.47686181659674e-19	6.66374578975207e-17
PRDX2	RP5-1057J7.7	0.464162725903693	4.40832993729934e-28	2.96019355289651e-25
PRDX2	RP5-1065O2.4	0.316192499583514	4.5156891589189e-13	1.16830605857634e-11
PRDX2	RP5-1074L1.1	0.477089405413657	8.75649189806211e-30	8.6239769873381e-27
PRDX2	RP5-1074L1.4	0.364217139930709	3.94574277276535e-17	2.30481450509782e-15
PRDX2	RP5-1097P24.1	0.395903810790755	3.27641805897324e-20	3.55900911655968e-18
PRDX2	RP5-1120P11.1	0.326995177579502	6.34721810553136e-14	1.99505219304287e-12
PRDX2	RP5-1182A14.5	0.300677079246714	6.60135279534898e-12	1.39118095357618e-10
PRDX2	RP5-821D11.7	0.371000569759157	9.22008447169518e-18	6.08072803126576e-16
PRDX2	RP5-827C21.4	0.364282605437056	3.8914069518201e-17	2.29150456883721e-15
PRDX2	RP5-855D21.2	0.345727925900464	1.74739217459486e-15	7.29215384047736e-14
PRDX2	RP5-884G6.2	0.313829802823417	6.86380734038379e-13	1.73035880272167e-11
PRDX2	RP5-890E16.2	0.343828882974243	2.54343138091698e-15	1.03225581841447e-13
PRDX2	RP5-943J3.2	0.370164379375039	1.10503744454484e-17	7.22332662312428e-16
PRDX2	RP5-967N21.11	0.4567254535882	3.90019595900927e-27	1.9086426817183e-24
PRDX2	RP5-994D16.3	0.438195963005328	7.09879991632943e-25	2.14021573803948e-22
PRDX2	RPARP-AS1	0.510654207690866	1.47571263518583e-34	2.72508784495004e-31
PRDX2	SEC24B-AS1	0.316238710607724	4.47869388876673e-13	1.16076745296054e-11
PRDX2	SEPSECS-AS1	0.344097375915492	2.41233613395219e-15	9.85401358616736e-14
PRDX2	SLC25A25-AS1	0.369106791334995	1.38839621546358e-17	8.84085228062217e-16
PRDX2	SLC25A5-AS1	0.338163671283681	7.67705252889662e-15	2.88582944044249e-13
PRDX2	SMAD5-AS1	0.323111630006936	1.2967882960828e-13	3.77115226339196e-12
PRDX2	SMC2-AS1	0.361589329634043	6.86624948169769e-17	3.90135013819692e-15
PRDX2	SNHG1	0.357600296237797	1.5765628975599e-16	8.40814573489258e-15
PRDX2	SNHG10	0.310984875672582	1.13079702640054e-12	2.74757639325908e-11
PRDX2	SNHG11	0.358994650643317	1.18060526871749e-16	6.38867459148848e-15
PRDX2	SNHG17	0.368005139114155	1.75951144614924e-17	1.10140943194757e-15
PRDX2	SNHG20	0.437522519490661	8.52592495843301e-25	2.46967626295943e-22
PRDX2	SNHG21	0.367854904932175	1.81715174642043e-17	1.11853261457788e-15
PRDX2	SNHG6	0.429877707594536	6.62939730578707e-24	1.55454105394274e-21
PRDX2	SNHG7	0.301376830754111	5.86903299094866e-12	1.24752840827748e-10
PRDX2	SNHG8	0.401481430364621	8.66188864963743e-21	1.01557207159598e-18
PRDX2	SOS1-IT1	0.325336065771719	8.62357297569771e-14	2.60523606482581e-12
PRDX2	SOX21-AS1	0.345734035518646	1.74527589371332e-15	7.29215384047736e-14
PRDX2	SPATA41	0.388094644493066	2.02363305286832e-19	1.85684044037414e-17
PRDX2	SRP54-AS1	0.305650557703172	2.84238941110512e-12	6.44027895249325e-11
PRDX2	ST7-AS1	0.303471922482063	4.11952548963952e-12	9.1239362705007e-11
PRDX2	STX18-AS1	0.371217884389535	8.79547615414964e-18	5.87943752150464e-16
PRDX2	SYNPR-AS1	0.371955810213261	7.49231011015278e-18	5.05405923549256e-16
PRDX2	THUMPD3-AS1	0.380999433233948	1.01499078873562e-18	7.80961402187048e-17
PRDX2	TIPARP-AS1	0.349587179350534	8.08427687978887e-16	3.63006146945657e-14
PRDX2	TMEM161B-AS1	0.399724679238626	1.32061620877878e-20	1.48927200399152e-18
PRDX2	TMPO-AS1	0.326958091809558	6.39098164333128e-14	2.00454292604953e-12
PRDX2	TNRC6C-AS1	0.322163046751655	1.54164070615586e-13	4.40515631567514e-12
PRDX2	TOLLIP-AS1	0.329397255161985	4.05907863760138e-14	1.32372557865972e-12
PRDX2	TOPORS-AS1	0.388648147935641	1.78146752167651e-19	1.68781256803935e-17
PRDX2	TRAF3IP2-AS1	0.447218528269681	5.86125044333743e-26	2.22021161024164e-23
PRDX2	TRPM2-AS	0.305212462445419	3.06336977447734e-12	6.898652694871e-11
PRDX2	TTC28-AS1	0.382111611317609	7.9033488577217e-19	6.31114446892555e-17
PRDX2	TTC39C-AS1	0.379280010473581	1.49148226496801e-18	1.1128114899178e-16
PRDX2	TTTY14	0.381300716525858	9.48571852096999e-19	7.37539577422577e-17
PRDX2	TYMSOS	0.356360140615032	2.03661251710392e-16	1.05939706743578e-14
PRDX2	U47924.29	0.370538149715095	1.01918477110995e-17	6.69174072160322e-16
PRDX2	U73166.2	0.339089821856219	6.41846025229694e-15	2.44381219863873e-13
PRDX2	U91328.22	0.345981366988893	1.66168503958371e-15	7.03383183087969e-14
PRDX2	UBL7-AS1	0.349206916016822	8.72630787386719e-16	3.89467511240604e-14
PRDX2	UNC5B-AS1	0.307712575332227	1.99483441040086e-12	4.67031517351061e-11
PRDX2	URB1-AS1	0.364077128966978	4.06446721911573e-17	2.35468134227438e-15
PRDX2	WEE2-AS1	0.319635750182262	2.43680633600088e-13	6.65414787462865e-12
PRDX2	WI2-89031B12.1	0.437741686279906	8.03285614075167e-25	2.37338767534649e-22
PRDX2	XXbac-BPG308K3.6	0.305368625558224	2.982737870941e-12	6.74793056162502e-11
PRDX2	XXbac-BPGBPG55C20.1	0.357359677163554	1.65700675696661e-16	8.80538159016826e-15
PRDX2	ZBED3-AS1	0.423076962561888	3.93561108533204e-23	7.35959272957092e-21
PRDX2	ZFAS1	0.367945170604443	1.78230060400356e-17	1.10629944634221e-15
PRDX2	ZNF213-AS1	0.322766121944714	1.38120752361429e-13	3.97750073028341e-12
PRDX2	ZNF252P-AS1	0.309388502569807	1.49290217386521e-12	3.55708299097116e-11
PRDX2	ZNF337-AS1	0.360703473001405	8.26656488150304e-17	4.62583193160774e-15
PRDX2	ZNF436-AS1	0.32085962827357	1.95327994562472e-13	5.48589441762624e-12
PRDX2	ZNF667-AS1	0.368781662667345	1.48907641032767e-17	9.44125571234791e-16
PRDX2	ZNF833P	0.393555373407632	5.69396428333023e-20	6.00835245411696e-18
PRDX3	AC005562.1	0.32847146268255	4.82459567637748e-14	3.0988587794402e-11
PRDX3	AC009948.5	0.361379089950165	7.17583380354741e-17	8.83404939831716e-14
PRDX3	AC067945.4	0.354075665694534	3.25438747926337e-16	3.20513774874385e-13
PRDX3	AC099850.1	0.317934513734552	3.30839338374526e-13	1.62916318193562e-10
PRDX3	CASC2	0.350246261461673	7.07961672485488e-16	6.53669861726757e-13
PRDX3	CTD-2366F13.1	0.323219337326461	1.27152089614704e-13	7.22468392260777e-11
PRDX3	CTD-2510F5.4	0.366017401752204	2.691656214514e-17	4.41820413966838e-14
PRDX3	CTD-2619J13.13	-0.344688766720423	2.14653617495374e-15	1.8653399360348e-12
PRDX3	EIF3J-AS1	0.316524993449016	4.25602854289494e-13	1.88161570189908e-10
PRDX3	ENTPD1-AS1	0.411235509968772	7.95396911399944e-22	2.35007971442228e-18
PRDX3	FGD5-AS1	0.33483712984485	1.45331662311015e-14	1.07349232366031e-11
PRDX3	HLA-F-AS1	0.335232228137618	1.34777063153939e-14	1.04792713367007e-11
PRDX3	KLHL7-AS1	0.405220867592361	3.50009072682725e-21	8.61780671790315e-18
PRDX3	LINC00094	0.331354306423108	2.81171536365996e-14	1.97797481273089e-11
PRDX3	LINC00998	0.330277134444522	3.44253543612705e-14	2.31166254535932e-11
PRDX3	LINC01300	0.316707173024606	4.12001446644955e-13	1.88161570189908e-10
PRDX3	LRRC75A-AS1	0.426364274362699	1.67222729277659e-23	8.23460459872952e-20
PRDX3	NUTM2A-AS1	0.389581672522245	1.43608965828933e-19	3.0307646459869e-16
PRDX3	OTUD6B-AS1	0.305837599092094	2.75286306950533e-12	1.01670115314506e-09
PRDX3	PPP3CB-AS1	0.316427605308496	4.33053095949155e-13	1.88161570189908e-10
PRDX3	PRKG1-AS1	0.306437697946052	2.48384500302155e-12	9.44193683576902e-10
PRDX3	RNASEH1-AS1	0.3429187094577	3.042028111929e-15	2.49666007208484e-12
PRDX3	RP11-120D5.1	0.384621108344264	4.47836575683737e-19	8.26986216571981e-16
PRDX3	RP11-159F24.3	0.304930446063101	3.21441667405012e-12	1.15820920794494e-09
PRDX3	RP11-22H5.2	0.318858231271088	2.80296509225595e-13	1.42786907958266e-10
PRDX3	RP11-250B2.6	0.30641712834033	2.49262530694505e-12	9.44193683576902e-10
PRDX3	RP11-303E16.8	0.304358228596036	3.54360343104144e-12	1.2464203211137e-09
PRDX3	RP11-317J9.1	0.362336647669096	5.86846198095129e-17	7.88134444041758e-14
PRDX3	RP11-421L21.3	0.317044069267738	3.87961103984158e-13	1.84882238359934e-10
PRDX3	RP11-462L8.1	0.300566932797598	6.72447944703659e-12	2.25774397434254e-09
PRDX3	RP11-500G22.5	0.307358265551886	2.12039035938201e-12	8.7012574386529e-10
PRDX3	RP11-646J21.2	0.323270379707985	1.25971577789029e-13	7.22468392260777e-11
PRDX3	RP11-650L12.2	0.321191129149982	1.83937857297936e-13	9.70469273522289e-11
PRDX3	RP11-73M18.8	-0.302040758642794	5.24792002005696e-12	1.80296563851864e-09
PRDX3	RP11-96H19.1	0.360516320644465	8.59651106214466e-17	9.76894291700485e-14
PRDX3	RP5-1074L1.1	0.365499955729245	3.00518625631965e-17	4.43956165646102e-14
PRDX3	ST3GAL4-AS1	0.324770159585613	9.5697689441387e-14	5.89059152549004e-11
PRDX3	STK4-AS1	0.307151292667123	2.19727652366012e-12	8.77307191460296e-10
PRDX3	TCEB3-AS1	0.31188247956781	9.66556062585466e-13	4.07969506073574e-10
PRDX3	TRAF3IP2-AS1	0.322830857000227	1.36499100935716e-13	7.46852303008641e-11
PRDX3	TRAM2-AS1	0.413984331680119	4.00057967365351e-22	1.47751408797208e-18
PRDX3	UBL7-AS1	0.358126518739593	1.41377614359074e-16	1.491836783519e-13
PRDX3	UMAD1	0.446024800020245	8.18782041873421e-26	6.04793355229802e-22
PRDX4	AC002116.7	0.362120220744256	6.14175400379874e-17	5.14233784050795e-15
PRDX4	AC002310.12	0.300097750421497	7.27456623138678e-12	2.66058078058167e-10
PRDX4	AC003075.4	0.412019356770042	6.54269491113967e-22	1.85875446004358e-19
PRDX4	AC004540.4	0.364599479226788	3.63863200145798e-17	3.23816328659872e-15
PRDX4	AC004540.5	0.324468709162504	1.01145799787779e-13	4.9642089709796e-12
PRDX4	AC004854.4	0.337735123787443	8.33852069488851e-15	4.94718739861799e-13
PRDX4	AC005076.5	0.42062663580192	7.40355915690747e-23	2.48574498693168e-20
PRDX4	AC005498.3	0.342532148038983	3.28174387613927e-15	2.11708306909194e-13
PRDX4	AC005523.3	0.329448840428965	4.0201206143625e-14	2.11349615074652e-12
PRDX4	AC006077.3	0.30007670521366	7.30024415696979e-12	2.66287671434357e-10
PRDX4	AC006277.3	0.308971704275535	1.60476374310509e-12	6.53090214239434e-11
PRDX4	AC007773.2	0.307440771304337	2.09048014023133e-12	8.27953434628348e-11
PRDX4	AC009005.2	0.338562520347594	7.1078356817641e-15	4.23403453736698e-13
PRDX4	AC010872.1	0.369828416156929	1.18825382007861e-17	1.23620237211417e-15
PRDX4	AC011551.3	0.325006267545278	9.16323087237767e-14	4.51228032258784e-12
PRDX4	AC012146.7	0.316484750656838	4.28666110827392e-13	1.91319772062026e-11
PRDX4	AC022007.5	0.401938173885071	7.75911560484225e-21	1.71082708701992e-18
PRDX4	AC062017.1	0.334836886303786	1.45338411872007e-14	8.20968747659367e-13
PRDX4	AC068831.10	0.31111657068178	1.10509382343045e-12	4.61173758574519e-11
PRDX4	AC073043.1	0.308408560717353	1.76900911492861e-12	7.10151403664139e-11
PRDX4	AC079922.3	0.306725821015201	2.36399017905063e-12	9.22157407525114e-11
PRDX4	AC093323.3	0.35050944406636	6.71364946873686e-16	4.74549012448084e-14
PRDX4	AC093390.1	0.31347850946844	7.30237501612269e-13	3.09105977401663e-11
PRDX4	AC093673.5	0.326816992633328	6.56020706072067e-14	3.31897051054885e-12
PRDX4	AC098617.1	0.36842614720891	1.60739503849186e-17	1.5936944230631e-15
PRDX4	AC099850.1	0.395446020507635	3.65037304699716e-20	6.41987631229631e-18
PRDX4	AC145343.2	0.372914330608796	6.07974908507258e-18	6.90893332567517e-16
PRDX4	AC156455.1	0.35256208103974	4.43029913064015e-16	3.27244045284734e-14
PRDX4	AF196972.9	0.377611720368979	2.16200775158951e-18	2.77733395775929e-16
PRDX4	AP000251.3	0.401424480036089	8.78147627044965e-21	1.88012679628047e-18
PRDX4	AP000345.1	0.348708917716125	9.64334424288435e-16	6.56502877880786e-14
PRDX4	AP000704.5	0.3690008619765	1.42044008135315e-17	1.43727132341302e-15
PRDX4	AP003025.2	0.374051849082241	4.74044811009566e-18	5.60245119443546e-16
PRDX4	AP004372.1	0.33367583421484	1.81272374991389e-14	1.00297258267707e-12
PRDX4	AP006621.5	0.328752903795063	4.5780204645667e-14	2.39826582705829e-12
PRDX4	ARRDC1-AS1	0.314534435210509	6.06042441289403e-13	2.61785525882116e-11
PRDX4	ATP2A1-AS1	0.46269715295025	6.80290102717065e-28	7.73071206726093e-25
PRDX4	ATP6V0E2-AS1	0.303012525390281	4.45307087456538e-12	1.68680041102447e-10
PRDX4	BSN-AS2	0.431331403842643	4.50648127436506e-24	2.01740145049076e-21
PRDX4	C17orf102	0.374416290624775	4.37629345145657e-18	5.21378896438451e-16
PRDX4	C6orf99	0.34102349757864	4.40786769713318e-15	2.72457863973843e-13
PRDX4	CAHM	0.33879613708588	6.79388457865274e-15	4.07992101139987e-13
PRDX4	CATIP-AS1	0.365413403053198	3.06102625956709e-17	2.80872925047109e-15
PRDX4	CCNT2-AS1	0.315354064346138	5.24128276936462e-13	2.31132747318876e-11
PRDX4	CECR5-AS1	0.344186061777593	2.37050949038551e-15	1.57745660817411e-13
PRDX4	CELSR3-AS1	0.352065686423205	4.90016882556613e-16	3.51408709029555e-14
PRDX4	CH17-340M24.3	0.408553130517322	1.54589535337923e-21	4.07812715276274e-19
PRDX4	CH507-513H4.6	0.371865306165219	7.641294122644e-18	8.2397692024686e-16
PRDX4	CHKB-AS1	0.425585299266089	2.04997356082576e-23	7.76519472155872e-21
PRDX4	CRNDE	0.354683834634126	2.87368111657835e-16	2.15496909315797e-14
PRDX4	CTA-292E10.6	0.322669306971107	1.40581303579957e-13	6.6564346082907e-12
PRDX4	CTA-29F11.1	0.441183671982626	3.13387657576917e-25	1.85187034615352e-22
PRDX4	CTA-445C9.14	0.325292177877779	8.69354961578936e-14	4.29531132020255e-12
PRDX4	CTB-113I20.2	0.369129214944586	1.38170479217735e-17	1.40771895826455e-15
PRDX4	CTB-129O4.1	0.370997017011673	9.22719106958641e-18	9.80671177489208e-16
PRDX4	CTB-96E2.10	0.364888264807632	3.42236971671218e-17	3.10175876226927e-15
PRDX4	CTC-205M6.1	0.354862941772279	2.77015570913969e-16	2.08793419852656e-14
PRDX4	CTC-232P5.1	0.454278727771367	7.8980773886468e-27	6.48212762569328e-24
PRDX4	CTC-246B18.10	0.368105583871041	1.72198105508967e-17	1.68469047197614e-15
PRDX4	CTC-338M12.5	0.503890213744289	1.49259952732906e-33	7.35005760574405e-30
PRDX4	CTC-436K13.6	0.321363186548478	1.7828520928197e-13	8.28241319724072e-12
PRDX4	CTC-459F4.9	0.320653783511202	2.02745361043324e-13	9.38920758210981e-12
PRDX4	CTC-543D15.8	0.349991821617448	7.45202884836311e-16	5.21747972402219e-14
PRDX4	CTD-2007H13.3	0.361745386309316	6.64498010156166e-17	5.48415033745086e-15
PRDX4	CTD-2012K14.7	0.303735296555847	3.93944952417416e-12	1.49993525310889e-10
PRDX4	CTD-2020K17.4	0.343067489060769	2.95442180984208e-15	1.93122448658394e-13
PRDX4	CTD-2171N6.1	0.318516216149378	2.98060982788536e-13	1.34245576180946e-11
PRDX4	CTD-2186M15.3	0.394765446933773	4.28531152331856e-20	7.36126827139362e-18
PRDX4	CTD-2194D22.3	0.308369120729943	1.78110903442691e-12	7.13071104758501e-11
PRDX4	CTD-2227E11.1	0.362738866073597	5.39195529084967e-17	4.55173460066984e-15
PRDX4	CTD-2256P15.2	0.498207773438762	1.00231085944049e-32	3.70178458162861e-29
PRDX4	CTD-2256P15.3	0.403560108879614	5.24167669076604e-21	1.24091581746198e-18
PRDX4	CTD-2270L9.4	0.43838929207141	6.7346232900816e-25	3.55323535229912e-22
PRDX4	CTD-2325M2.1	0.401051516837695	9.60588830621025e-21	2.02725411353777e-18
PRDX4	CTD-2336O2.1	0.331198044474761	2.89564469710112e-14	1.56121748577645e-12
PRDX4	CTD-2350C19.2	0.307548582232123	2.05201736508861e-12	8.14904638022957e-11
PRDX4	CTD-2517O10.6	0.34126676000548	4.20355111417109e-15	2.62535838089713e-13
PRDX4	CTD-2553L13.10	0.427301256909587	1.30796275516205e-23	5.22230642757e-21
PRDX4	CTD-2555K7.2	0.385575266697833	3.6038183181774e-19	5.48857814581802e-17
PRDX4	CTD-2623N2.11	0.363675057896781	4.4252861028611e-17	3.82308488874661e-15
PRDX4	CTD-3065J16.9	0.356776901997811	1.86893583954258e-16	1.46860580625333e-14
PRDX4	CTD-3074O7.5	0.349041236486082	9.02146227780424e-16	6.17009547361121e-14
PRDX4	CTD-3138B18.5	0.327713863295595	5.55485855043805e-14	2.86958618737141e-12
PRDX4	CTD-3184A7.4	0.414107240731507	3.87894111476823e-22	1.1235999429112e-19
PRDX4	CYB561D2	0.320177989100932	2.20961802735804e-13	1.01690614075266e-11
PRDX4	DGCR5	0.313832427131495	6.86063009104481e-13	2.92925110794812e-11
PRDX4	DKFZP434L187	0.388951353426011	1.66115795556814e-19	2.63874048146324e-17
PRDX4	DLG5-AS1	0.354891825286684	2.75380758106178e-16	2.08625637923209e-14
PRDX4	DSCR9	0.301235013912222	6.01072921300412e-12	2.2366877245267e-10
PRDX4	ELFN1-AS1	0.314754409478104	5.82903182135086e-13	2.54018546008307e-11
PRDX4	ELOVL2-AS1	0.306954748376141	2.2728088400046e-12	8.90615517065995e-11
PRDX4	ENO1-AS1	0.358082819802512	1.42664022577059e-16	1.13310516426392e-14
PRDX4	ENTPD3-AS1	0.364459880577676	3.7479372361203e-17	3.31546567600031e-15
PRDX4	ERICD	0.400885884226646	9.99604678102669e-21	2.07988167740996e-18
PRDX4	ERICH6-AS1	0.336056788250388	1.15113889756926e-14	6.61703304816759e-13
PRDX4	EXOC3-AS1	0.340755930307443	4.64386174245681e-15	2.85849039672144e-13
PRDX4	FAM222A-AS1	0.368343733489169	1.63611677457912e-17	1.61135687405716e-15
PRDX4	FAM230A	0.336388569079771	1.08021923243753e-14	6.26009602237719e-13
PRDX4	FGF14-AS2	0.308596446349323	1.71246202094879e-12	6.93101409191137e-11
PRDX4	FGF14-IT1	0.362105185307514	6.16119811663107e-17	5.14233784050795e-15
PRDX4	FLJ20021	0.330364660887125	3.38647915328942e-14	1.79313464270769e-12
PRDX4	FOXD2-AS1	0.356568370906733	1.95106503145611e-16	1.5090619743299e-14
PRDX4	FOXD3-AS1	0.314049079830795	6.60323394470818e-13	2.83574346119692e-11
PRDX4	FRY-AS1	0.332587246087153	2.22805508815313e-14	1.21011241975317e-12
PRDX4	GAS5	0.31406105519292	6.58928555200062e-13	2.83574346119692e-11
PRDX4	GS1-124K5.4	0.457891402400823	2.78090385475902e-27	2.738819509757e-24
PRDX4	HCG14	0.356614357857042	1.93265373250264e-16	1.50268913632956e-14
PRDX4	HCG21	0.314715359406923	5.86946783450575e-13	2.54530557541002e-11
PRDX4	HOXA11-AS	0.401757591232081	8.10438186762264e-21	1.76067696074102e-18
PRDX4	HOXB-AS3	0.378880634021349	1.63043029363964e-18	2.19425995284615e-16
PRDX4	IDH1-AS1	0.356374138108775	2.03074812067825e-16	1.56251260347812e-14
PRDX4	KB-1208A12.3	0.373584803737118	5.25099001584225e-18	6.10810043338878e-16
PRDX4	KB-1507C5.2	0.334827482127655	1.45599276982843e-14	8.20968747659367e-13
PRDX4	KB-1517D11.4	0.368833760813867	1.47247347944227e-17	1.47978576270753e-15
PRDX4	KB-431C1.4	0.300005278261192	7.38805644656436e-12	2.6816648129016e-10
PRDX4	KBTBD11-OT1	0.34105052127214	4.38469774253822e-15	2.72164452733265e-13
PRDX4	KCND3-IT1	0.357764177778841	1.52398448434125e-16	1.20394774262959e-14
PRDX4	KMT2E-AS1	0.335063893449078	1.39178672566074e-14	7.90802511468697e-13
PRDX4	LA16c-325D7.2	0.308175497244195	1.84169537560509e-12	7.35334210373351e-11
PRDX4	LAMP5-AS1	0.371918490839095	7.55339418236826e-18	8.20628586070745e-16
PRDX4	LINC00152	0.480221570577331	3.30304723335121e-30	8.1326527963829e-27
PRDX4	LINC00167	0.302826129151444	4.59580621678781e-12	1.73641547929939e-10
PRDX4	LINC00237	0.373115071939457	5.81896694565525e-18	6.66384485954767e-16
PRDX4	LINC00327	0.388675290192891	1.77035683283294e-19	2.78228526504692e-17
PRDX4	LINC00339	0.323436884470921	1.2219480420146e-13	5.88007766276279e-12
PRDX4	LINC00475	0.3491201000277	8.87976570287946e-16	6.12994293124478e-14
PRDX4	LINC00602	0.380021134211208	1.2638349061152e-18	1.74491897832147e-16
PRDX4	LINC00629	0.341256710096788	4.21180488913979e-15	2.62535838089713e-13
PRDX4	LINC00632	0.422710535863823	4.3270699998329e-23	1.4866001187798e-20
PRDX4	LINC00870	0.453351839848745	1.03029578830574e-26	8.01082088454772e-24
PRDX4	LINC00882	0.309970797201872	1.34930036777552e-12	5.56793696456643e-11
PRDX4	LINC00896	0.468368790409393	1.25440920619508e-28	1.85313872031199e-25
PRDX4	LINC00899	0.330448532309793	3.33360385239145e-14	1.77148668026543e-12
PRDX4	LINC01023	0.40878239120942	1.46088443709239e-21	3.92393559803017e-19
PRDX4	LINC01063	0.398645141174026	1.70919662876451e-20	3.36666157289842e-18
PRDX4	LINC01143	0.305774108323372	2.78293904801756e-12	1.07906452903841e-10
PRDX4	LINC01221	0.398196203902243	1.90219070460861e-20	3.67254273030205e-18
PRDX4	LINC01311	0.349826813915638	7.70375994759351e-16	5.36828517480184e-14
PRDX4	LINC01356	0.383519281412652	5.75035905701301e-19	8.41089647022309e-17
PRDX4	LINC01420	0.364071506727863	4.06930734284899e-17	3.55715250745018e-15
PRDX4	LINC01431	0.388482984626341	1.85057321826811e-19	2.87773875299735e-17
PRDX4	LINC01534	0.365018729511265	3.32886311870133e-17	3.03563548472684e-15
PRDX4	LL09NC01-251B2.3	0.334394307373115	1.58126165965739e-14	8.88212110194625e-13
PRDX4	MAFG-AS1	0.321503454562753	1.738031590501e-13	8.09966583169439e-12
PRDX4	MAPKAPK5-AS1	0.484191685118713	9.46026471301813e-31	2.79512981210834e-27
PRDX4	MED14OS	0.316996856772283	3.91245443901715e-13	1.75147543720001e-11
PRDX4	MFI2-AS1	0.334220133047774	1.63455842991106e-14	9.13895090150967e-13
PRDX4	MIR4435-1HG	0.43432903995267	2.02108963145674e-24	1.02957093536243e-21
PRDX4	MIR497HG	0.302733705228692	4.66822965794354e-12	1.75927950859184e-10
PRDX4	MIR503HG	0.37475523674361	4.0623981491277e-18	4.92010621201713e-16
PRDX4	MIR762HG	0.312568252452152	8.57034791090773e-13	3.60711537572193e-11
PRDX4	MYLK-AS1	0.305087719794393	3.12930570624538e-12	1.20388628120737e-10
PRDX4	NAPA-AS1	0.411523494572119	7.40362575702848e-22	2.06365591148267e-19
PRDX4	NCBP2-AS2	0.309041028365809	1.58560606221239e-12	6.47076197708939e-11
PRDX4	NR2F2-AS1	0.333841835599263	1.7564584174591e-14	9.7549474440313e-13
PRDX4	NRG1-IT1	0.392048829458517	8.09800625553174e-20	1.34417804958394e-17
PRDX4	OSER1-AS1	0.455479585092645	5.59026143371012e-27	4.85793718589409e-24
PRDX4	PITPNA-AS1	0.397202083017316	2.4092788347839e-20	4.44903452828281e-18
PRDX4	PRKAG2-AS1	0.381511362671599	9.04695411800793e-19	1.28510243447434e-16
PRDX4	PRR34-AS1	0.35382744920725	3.42363702746028e-16	2.54157737721963e-14
PRDX4	PRRT3-AS1	0.429400470779899	7.52195875578527e-24	3.08671935275599e-21
PRDX4	PXN-AS1	0.422807126502334	4.22029925297587e-23	1.48444002057649e-20
PRDX4	RASSF1-AS1	0.319543339335303	2.47774237035055e-13	1.12974345793792e-11
PRDX4	RNASEH1-AS1	0.356197075296376	2.1061689618902e-16	1.61214684321264e-14
PRDX4	RP1-100J12.1	0.307258835070528	2.15699258446545e-12	8.52012070863854e-11
PRDX4	RP1-101A2.1	0.315152170270831	5.43237988009557e-13	2.38138124536059e-11
PRDX4	RP1-170O19.14	0.313941583379088	6.72974209770363e-13	2.88169507273553e-11
PRDX4	RP1-197B17.5	0.39379871705881	5.37815845258128e-20	9.02858350227083e-18
PRDX4	RP1-198K11.5	0.44938541688217	3.18411368651292e-26	2.35194557454277e-23
PRDX4	RP1-224A6.3	0.376982448474302	2.48562033695975e-18	3.16552321016434e-16
PRDX4	RP1-261D10.2	0.418989742561761	1.12594436131383e-22	3.53905873397642e-20
PRDX4	RP1-292L20.3	0.315452945590545	5.15010582392497e-13	2.27791956098334e-11
PRDX4	RP1-309F20.3	0.352499517943476	4.48698758501845e-16	3.28149839571671e-14
PRDX4	RP1-315G1.3	0.417618974575667	1.59670595414117e-22	4.91419522094323e-20
PRDX4	RP1-43E13.2	0.370878094819559	9.46820722288016e-18	9.99098752168633e-16
PRDX4	RP1-67A8.3	0.352518557148532	4.46966113056637e-16	3.28149839571671e-14
PRDX4	RP1-92O14.3	0.378040301007821	1.96573021525627e-18	2.56988782920184e-16
PRDX4	RP11-1017G21.5	0.313624371087178	7.11704338579469e-13	3.02126672236623e-11
PRDX4	RP11-1017G21.6	0.374454994277	4.33927669352149e-18	5.21171825962544e-16
PRDX4	RP11-1084E5.1	0.324296263878048	1.0439785868289e-13	5.08999856872058e-12
PRDX4	RP11-108L7.15	0.416865681845711	1.93329548133522e-22	5.82868860117656e-20
PRDX4	RP11-108M9.4	0.342103304680694	3.56940336382371e-15	2.27287913335205e-13
PRDX4	RP11-1094M14.11	0.407698546870071	1.90799666527082e-21	4.85979909242169e-19
PRDX4	RP11-109N23.4	0.325295510250193	8.68821688238269e-14	4.29531132020255e-12
PRDX4	RP11-10L12.4	0.352104852184867	4.86138199309539e-16	3.50327786263406e-14
PRDX4	RP11-10N23.5	0.350159959752522	7.20383654155147e-16	5.06772748706381e-14
PRDX4	RP11-111M22.3	0.376624015404259	2.69079628644708e-18	3.36874013048158e-16
PRDX4	RP11-1148L6.8	0.328052627277421	5.21582282140486e-14	2.71314614579627e-12
PRDX4	RP11-120D5.1	0.419663335948206	9.4778983992634e-23	3.04384767505039e-20
PRDX4	RP11-1259L22.1	0.356625244573746	1.92832019449274e-16	1.50268913632956e-14
PRDX4	RP11-126K1.2	0.438497064715164	6.53968730103621e-25	3.55323535229912e-22
PRDX4	RP11-126K1.6	0.319583952894215	2.45966914265272e-13	1.12497499208695e-11
PRDX4	RP11-126L15.4	0.336965462891474	9.66973856972754e-15	5.69127680838984e-13
PRDX4	RP11-127B20.3	0.475668664426972	1.35816925514999e-29	2.8663192009044e-26
PRDX4	RP11-127O4.3	0.355399232091787	2.48160228282522e-16	1.88972734660706e-14
PRDX4	RP11-128M1.1	0.30542222111028	2.95554600649751e-12	1.14000734083519e-10
PRDX4	RP11-132F7.2	0.383802871448058	5.39248496722635e-19	7.96631804208349e-17
PRDX4	RP11-134O21.1	0.325462385201995	8.42523038968251e-14	4.19077200494208e-12
PRDX4	RP11-139H15.5	0.322799946861052	1.37271077808006e-13	6.54163107244412e-12
PRDX4	RP11-140K17.3	0.403455797412415	5.37592989356033e-21	1.24091581746198e-18
PRDX4	RP11-152N13.16	0.30182305936025	5.44414703433304e-12	2.03611099084056e-10
PRDX4	RP11-152N13.5	0.405909029609753	2.95879027011646e-21	7.16560797711974e-19
PRDX4	RP11-157F20.3	0.309690040287075	1.4167667175566e-12	5.79775476965751e-11
PRDX4	RP11-158I9.8	0.336147851718135	1.13123117261563e-14	6.5279992629104e-13
PRDX4	RP11-165A20.3	0.334204725858767	1.63935692743523e-14	9.13895090150967e-13
PRDX4	RP11-16C1.1	0.371917700223484	7.55469354265358e-18	8.20628586070745e-16
PRDX4	RP11-178L8.7	0.426795203644229	1.4937027957429e-23	5.80696615829206e-21
PRDX4	RP11-17E13.2	0.321611132317857	1.70437544903317e-13	7.96795522423005e-12
PRDX4	RP11-181C3.1	0.341907666681314	3.70871996505022e-15	2.33144340611433e-13
PRDX4	RP11-186B7.4	0.319474933248888	2.50847783095819e-13	1.1402382460537e-11
PRDX4	RP11-190C22.8	0.304644359836534	3.37507603556951e-12	1.28837204841004e-10
PRDX4	RP11-191L17.1	0.341969207831871	3.66432989391646e-15	2.32331096664498e-13
PRDX4	RP11-20E24.1	0.335652124074571	1.24384123505101e-14	7.09469751560175e-13
PRDX4	RP11-214D15.2	0.375889575552808	3.16466926722823e-18	3.92871084745905e-16
PRDX4	RP11-216L13.19	0.322385635455681	1.48040686704577e-13	6.94287322122769e-12
PRDX4	RP11-219B4.5	0.307203278071669	2.17771246828841e-12	8.57902567840657e-11
PRDX4	RP11-219B4.7	0.358994120970235	1.18073530351731e-16	9.47989273851154e-15
PRDX4	RP11-220C2.1	0.384620272828915	4.479216445253e-19	6.68398631774976e-17
PRDX4	RP11-220I1.5	0.30000844331669	7.38414357022619e-12	2.6816648129016e-10
PRDX4	RP11-223A3.1	0.300096622560602	7.2759401296622e-12	2.66058078058167e-10
PRDX4	RP11-227D2.3	0.371228008058034	8.77617184108374e-18	9.39495555132827e-16
PRDX4	RP11-22C11.2	0.319664150949092	2.42435899696026e-13	1.11226880317062e-11
PRDX4	RP11-22H5.2	0.378228884279422	1.88502485359857e-18	2.48638144305461e-16
PRDX4	RP11-232C2.2	0.319188905304163	2.64108745736323e-13	1.19683389593948e-11
PRDX4	RP11-23F23.2	0.376688541816515	2.6526678639742e-18	3.34938994482828e-16
PRDX4	RP11-245D16.4	0.366843128418302	2.25672800901024e-17	2.12348043803238e-15
PRDX4	RP11-250B2.6	0.322584273621152	1.42777809021295e-13	6.73883889032455e-12
PRDX4	RP11-255E6.6	0.308715497497943	1.67755081663952e-12	6.80836764126803e-11
PRDX4	RP11-262A16.1	0.323093507284618	1.30108783850519e-13	6.22037884732594e-12
PRDX4	RP11-266L9.8	0.396349338479611	2.94882091573869e-20	5.37813967755649e-18
PRDX4	RP11-27N21.3	0.339650923383507	5.75693490847591e-15	3.49988474909113e-13
PRDX4	RP11-293A21.1	0.389935615212567	1.32317282198982e-19	2.14804748343469e-17
PRDX4	RP11-297D21.4	0.367262691568157	2.06301891546569e-17	1.97902457390745e-15
PRDX4	RP11-298J20.4	-0.306721397988734	2.36578662053759e-12	9.22157407525114e-11
PRDX4	RP11-299J3.8	0.303668945438853	3.98407689410362e-12	1.51302745389699e-10
PRDX4	RP11-301O19.1	0.372725018637684	6.33620490310395e-18	7.14540114759959e-16
PRDX4	RP11-312B8.1	0.364615927334844	3.62596148526955e-17	3.23816328659872e-15
PRDX4	RP11-314A20.2	0.430670311962819	5.37246542095738e-24	2.33433622540598e-21
PRDX4	RP11-319G6.1	0.327675567873135	5.59451764861062e-14	2.87971460707054e-12
PRDX4	RP11-321F8.4	0.300541245784557	6.75351460021624e-12	2.49424177972486e-10
PRDX4	RP11-323F24.3	0.440444209671151	3.83971142198185e-25	2.18169449372838e-22
PRDX4	RP11-326A19.3	0.349046987433001	9.0110547333246e-16	6.17009547361121e-14
PRDX4	RP11-329L6.2	0.400681236174887	1.04997395640532e-20	2.15434239694108e-18
PRDX4	RP11-334G22.1	0.448137872644724	4.52678929526403e-26	3.18448848852074e-23
PRDX4	RP11-339B21.10	0.304789152682143	3.29280653627041e-12	1.26349690806033e-10
PRDX4	RP11-34F20.7	0.313806586719127	6.8919778655016e-13	2.93415530279698e-11
PRDX4	RP11-358D14.3	0.40349599551671	5.3237964028518e-21	1.24091581746198e-18
PRDX4	RP11-380N8.7	0.311373812428356	1.056525472318e-12	4.43410534163461e-11
PRDX4	RP11-385F7.1	0.368727070357198	1.50667180094392e-17	1.50392314292868e-15
PRDX4	RP11-386G11.10	0.39511917801465	3.94279480711297e-20	6.85257737476235e-18
PRDX4	RP11-389G6.3	0.367444274052972	1.98434450085888e-17	1.91599485694041e-15
PRDX4	RP11-395G23.3	0.370192542288499	1.0983279947295e-17	1.15075173518716e-15
PRDX4	RP11-397G17.1	0.335798985139507	1.2093806718601e-14	6.92487622689504e-13
PRDX4	RP11-399E6.4	0.301466768143607	5.78086900711452e-12	2.156585299043e-10
PRDX4	RP11-402D21.2	0.315239051001515	5.3493236981272e-13	2.35195116048908e-11
PRDX4	RP11-402J6.1	0.362777515187564	5.34822352334496e-17	4.54076471898707e-15
PRDX4	RP11-403P17.6	0.304677149023345	3.35627142457119e-12	1.28451289521218e-10
PRDX4	RP11-410L14.2	0.399160678718185	1.51129711894196e-20	3.01708004569318e-18
PRDX4	RP11-412D9.4	0.424413748743148	2.78192735688315e-23	1.02743532108087e-20
PRDX4	RP11-421L21.3	0.36938044871759	1.30886940837295e-17	1.35216278111144e-15
PRDX4	RP11-430G17.3	0.330919049604716	3.05164528195003e-14	1.63340419384956e-12
PRDX4	RP11-433A10.3	0.314709806595833	5.87523997302387e-13	2.54530557541002e-11
PRDX4	RP11-433C9.2	0.367463131319274	1.97634536299036e-17	1.91599485694041e-15
PRDX4	RP11-438D14.3	0.315872428723041	4.78026882875817e-13	2.12068803024758e-11
PRDX4	RP11-443C10.1	0.349193384186715	8.75005450246694e-16	6.06875845844808e-14
PRDX4	RP11-44N22.3	0.326721194523143	6.67759624777296e-14	3.3668303538686e-12
PRDX4	RP11-452F19.3	0.467368229232031	1.69423069048554e-28	2.27535181732208e-25
PRDX4	RP11-452L6.7	0.360398964837049	8.80997645948914e-17	7.15108693604577e-15
PRDX4	RP11-454E5.4	0.339485802938909	5.9443296676395e-15	3.5989992696737e-13
PRDX4	RP11-462D18.4	0.327255339696486	6.04836119378275e-14	3.08111861778457e-12
PRDX4	RP11-462L8.1	0.326590566973472	6.84098803381822e-14	3.43748014365975e-12
PRDX4	RP11-46H11.12	0.332523424244931	2.2551094365389e-14	1.22031984271023e-12
PRDX4	RP11-470C13.4	0.374754365609697	4.06317577923299e-18	4.92010621201713e-16
PRDX4	RP11-477I4.4	0.391917416148478	8.34994452484521e-20	1.37059700517265e-17
PRDX4	RP11-483F11.7	0.337491758054833	8.7387263766413e-15	5.16388819048488e-13
PRDX4	RP11-486G15.2	0.339287709652338	6.17705529508709e-15	3.72463828058456e-13
PRDX4	RP11-48B3.4	0.33324096472491	1.96863632137889e-14	1.07713571761964e-12
PRDX4	RP11-490B18.5	0.30207882868145	5.21432236693017e-12	1.96008102612365e-10
PRDX4	RP11-498P14.5	0.378797924594651	1.66076014653978e-18	2.21030717521011e-16
PRDX4	RP11-499E18.1	0.399667198936744	1.33890963403041e-20	2.70954959226456e-18
PRDX4	RP11-502F1.1	0.3285501015425	4.75441766000969e-14	2.48187321877467e-12
PRDX4	RP11-505K9.1	0.382125622471391	7.87843065816626e-19	1.14105937365775e-16
PRDX4	RP11-513M1.1	0.366810639503776	2.27245318696224e-17	2.12474372980969e-15
PRDX4	RP11-51F16.1	0.33108124268441	2.95997930998459e-14	1.59010088532372e-12
PRDX4	RP11-51J9.5	0.432071331607948	3.69997503931939e-24	1.82199104186218e-21
PRDX4	RP11-524N5.1	0.367179783273457	2.09995334520839e-17	1.98862889543356e-15
PRDX4	RP11-527L4.2	0.31004058545283	1.33302402287794e-12	5.51618036133777e-11
PRDX4	RP11-528I4.2	0.402000395538094	7.64354284781136e-21	1.71082708701992e-18
PRDX4	RP11-52L5.6	0.38548519315233	3.67860773065586e-19	5.54531346989582e-17
PRDX4	RP11-539L10.3	0.419726791855593	9.32516115448137e-23	3.04384767505039e-20
PRDX4	RP11-545E17.3	0.31607020110005	4.61504748098654e-13	2.05355712158477e-11
PRDX4	RP11-550A5.2	0.407337278242083	2.08514385590624e-21	5.2209881666615e-19
PRDX4	RP11-554J4.1	0.406318681576237	2.67669307353432e-21	6.59046446255376e-19
PRDX4	RP11-555J4.3	0.340219307101901	5.15514447920177e-15	3.16003939382771e-13
PRDX4	RP11-560A15.3	0.365963382332755	2.72282163147877e-17	2.5298266642664e-15
PRDX4	RP11-563N4.1	0.429706761553007	6.93639470925449e-24	2.92775311542333e-21
PRDX4	RP11-573G6.10	0.322484370422642	1.45401396532532e-13	6.84081156361496e-12
PRDX4	RP11-573G6.9	0.312677302415788	8.40776811579478e-13	3.5487988107039e-11
PRDX4	RP11-574K11.24	0.411195382192786	8.03378998450023e-22	2.19783665631522e-19
PRDX4	RP11-57H12.3	0.342957170664384	3.01913949655563e-15	1.96483470408001e-13
PRDX4	RP11-57H14.2	0.323347567786029	1.24206736385565e-13	5.95748739163622e-12
PRDX4	RP11-60A24.3	0.372046401100794	7.34604647493215e-18	8.09874213240094e-16
PRDX4	RP11-620J15.3	0.463626680743939	5.16768404657243e-28	6.36184970166788e-25
PRDX4	RP11-628O18.1	0.360052365843108	9.47131403341775e-17	7.64588645987324e-15
PRDX4	RP11-629O1.2	0.347319759293857	1.27313882266386e-15	8.62755955376754e-14
PRDX4	RP11-634H22.1	0.342122471013202	3.55603428444816e-15	2.27287913335205e-13
PRDX4	RP11-63A1.1	0.389165195513303	1.58115707195226e-19	2.53896015477726e-17
PRDX4	RP11-646I6.5	0.300377753768815	6.9412085278141e-12	2.55080780053228e-10
PRDX4	RP11-646J21.2	0.308490979995971	1.74398240955701e-12	7.02661548685805e-11
PRDX4	RP11-656D10.3	0.394256144203801	4.83053641774941e-20	8.2024729309669e-18
PRDX4	RP11-666A20.4	0.332683413580548	2.18788940149803e-14	1.19268229255832e-12
PRDX4	RP11-666O2.2	0.431778025233965	4.00102380606169e-24	1.84709764646717e-21
PRDX4	RP11-66N11.8	0.353955943713016	3.33496913699485e-16	2.48825752832449e-14
PRDX4	RP11-670E13.6	0.308485633691662	1.74559526411487e-12	7.02661548685805e-11
PRDX4	RP11-676F20.1	0.307158926887179	2.19439275142995e-12	8.62174577576454e-11
PRDX4	RP11-680A11.5	0.310715605084112	1.18518481050079e-12	4.93203808606427e-11
PRDX4	RP11-686G8.2	0.363595763125601	4.50007660703364e-17	3.86509486719232e-15
PRDX4	RP11-68L18.1	0.325668889637004	8.110571051752e-14	4.04788736984906e-12
PRDX4	RP11-69M1.6	0.34383290969637	2.541414559759e-15	1.68360167225649e-13
PRDX4	RP11-705C15.4	0.352190730545834	4.77738724074531e-16	3.4596245935064e-14
PRDX4	RP11-707G18.1	0.327428913908652	5.85668757759445e-14	3.00419602721538e-12
PRDX4	RP11-711D18.2	0.360885184229943	7.95813626881332e-17	6.49533409387731e-15
PRDX4	RP11-728G15.1	0.346100034888087	1.62298694470612e-15	1.094812152244e-13
PRDX4	RP11-72M17.1	0.358446148425419	1.32308832799138e-16	1.05653966861712e-14
PRDX4	RP11-753H16.3	0.415688099965681	2.60460739208921e-22	7.69557300066678e-20
PRDX4	RP11-755B10.4	0.559160624594299	1.81685285234981e-42	1.34201835938819e-38
PRDX4	RP11-758P17.3	0.305455811036596	2.93862775716868e-12	1.13644889677102e-10
PRDX4	RP11-764E7.1	0.341943045877035	3.68313660547077e-15	2.32525543045383e-13
PRDX4	RP11-770J1.3	0.327028668213927	6.30794953183776e-14	3.20231403552712e-12
PRDX4	RP11-771K4.1	0.397753407513263	2.11354341966356e-20	3.95232619477086e-18
PRDX4	RP11-771K4.3	0.309878326065427	1.37116667364878e-12	5.64240815315137e-11
PRDX4	RP11-779P15.1	0.364430373850439	3.77145099413343e-17	3.31640747240079e-15
PRDX4	RP11-792A8.4	0.372613601286711	6.49208453953445e-18	7.26572461382897e-16
PRDX4	RP11-793H13.11	0.326339740584871	7.1657861287902e-14	3.58847994849551e-12
PRDX4	RP11-79P5.9	0.344392551659505	2.27586258475521e-15	1.52132660473252e-13
PRDX4	RP11-817O13.9	0.327358853145389	5.9333264883868e-14	3.03297689318125e-12
PRDX4	RP11-844P9.2	0.377897780946988	2.0289702766878e-18	2.62929630679902e-16
PRDX4	RP11-848P1.5	0.369246901708869	1.34710275898885e-17	1.38199646239877e-15
PRDX4	RP11-872J21.3	0.396179849224731	3.06945521386207e-20	5.52988559443712e-18
PRDX4	RP11-881M11.1	0.301213213298634	6.03280563964399e-12	2.23679145459066e-10
PRDX4	RP11-893F2.13	0.338688888901831	6.93628557655717e-15	4.14857274584935e-13
PRDX4	RP11-91G21.1	0.374758974155347	4.05906355721414e-18	4.92010621201713e-16
PRDX4	RP11-923I11.4	0.342486846160786	3.31102267416934e-15	2.12668425936972e-13
PRDX4	RP11-946L20.4	0.301843964489173	5.42499687671496e-12	2.03409844821599e-10
PRDX4	RP11-96L14.7	0.339873769404131	5.51319221077996e-15	3.36555324503522e-13
PRDX4	RP11-977G19.11	0.361901472250813	6.43068607588215e-17	5.33710816848354e-15
PRDX4	RP11-97C16.1	0.323657216467754	1.17367187542779e-13	5.66622699859305e-12
PRDX4	RP11-98D18.9	0.395541526558614	3.56903580861277e-20	6.35245373501645e-18
PRDX4	RP13-1032I1.7	0.364631943237375	3.61366561158098e-17	3.23816328659872e-15
PRDX4	RP13-314C10.5	0.333284639828455	1.95240167182195e-14	1.07222415977047e-12
PRDX4	RP13-392I16.1	0.379444255390342	1.43778391061704e-18	1.96670201032828e-16
PRDX4	RP13-516M14.2	0.324227760304017	1.0571797424254e-13	5.12056273273787e-12
PRDX4	RP13-582O9.5	0.422888141079806	4.13275474633877e-23	1.48444002057649e-20
PRDX4	RP13-582O9.7	0.373194026899682	5.71944105859574e-18	6.60103927801835e-16
PRDX4	RP13-766D20.4	0.322723776088701	1.39191736516632e-13	6.61183126546688e-12
PRDX4	RP13-942N8.1	0.380880531489596	1.04244519382759e-18	1.45283423098255e-16
PRDX4	RP3-402G11.26	0.402842951149453	6.23597464136931e-21	1.41729312887614e-18
PRDX4	RP3-462D8.2	0.343475495378825	2.72668614786995e-15	1.7902815316659e-13
PRDX4	RP3-522D1.1	0.363914994804176	4.2063455134656e-17	3.65531425120161e-15
PRDX4	RP4-550H1.7	0.381908616450039	8.27319401617082e-19	1.1866009242805e-16
PRDX4	RP4-555D20.4	0.320619670384744	2.04000948409193e-13	9.41783128390317e-12
PRDX4	RP4-616B8.4	0.361181660539331	7.47902964719329e-17	6.13820583211036e-15
PRDX4	RP4-635E18.6	0.350890619850832	6.21633869963001e-16	4.41509478892472e-14
PRDX4	RP4-665J23.1	0.330504873846799	3.29853970147938e-14	1.75918148050379e-12
PRDX4	RP4-736L20.3	0.310159855446331	1.30565082015531e-12	5.41808414779619e-11
PRDX4	RP4-761J14.9	0.308084636802227	1.87081671395339e-12	7.44948121704405e-11
PRDX4	RP5-1074L1.1	0.398169757382106	1.91420693314329e-20	3.67254273030205e-18
PRDX4	RP5-1119A7.14	0.362865709304678	5.24973301199703e-17	4.48290784891516e-15
PRDX4	RP5-1198O20.4	0.336633461467109	1.03063974233368e-14	6.04192099741884e-13
PRDX4	RP5-851M4.1	0.345650394917314	1.77446762061339e-15	1.19155500724189e-13
PRDX4	RP5-884G6.2	0.309824296848329	1.38410279631632e-12	5.6798196138836e-11
PRDX4	RP5-906C1.1	0.352211572826515	4.75721809149043e-16	3.4596245935064e-14
PRDX4	RP5-908M14.9	0.378871234287655	1.63384955535826e-18	2.19425995284615e-16
PRDX4	RP5-963E22.6	0.301204855543061	6.04129012645822e-12	2.23679145459066e-10
PRDX4	RP5-967N21.11	0.306337038897712	2.52710217935103e-12	9.82444223567177e-11
PRDX4	RP6-109B7.4	0.398095535774213	1.94833133471979e-20	3.69008959074557e-18
PRDX4	RP6-65G23.5	0.311305400114001	1.06923425846838e-12	4.47473022672901e-11
PRDX4	RTCA-AS1	0.317617895064708	3.5013776062997e-13	1.5722143275947e-11
PRDX4	SACS-AS1	0.373895759285114	4.90538935208216e-18	5.75137435700871e-16
PRDX4	SCOC-AS1	0.47113987493602	5.42834255653922e-29	8.91032273197266e-26
PRDX4	SERTAD4-AS1	0.300463837832246	6.84175489611297e-12	2.52052980250067e-10
PRDX4	SNHG10	0.372058377990989	7.3269206865017e-18	8.09874213240094e-16
PRDX4	SNHG11	0.336386881236606	1.08056893366695e-14	6.26009602237719e-13
PRDX4	SNHG15	0.329875207373316	3.71185099072397e-14	1.95839909592733e-12
PRDX4	SNHG19	0.342825506631946	3.0982028563379e-15	2.00744521038069e-13
PRDX4	SNHG5	0.3277133228713	5.55541629721941e-14	2.86958618737141e-12
PRDX4	SNHG6	0.447409106228051	5.55596535805585e-26	3.7308307379345e-23
PRDX4	SNHG8	0.367230897590839	2.0771065078841e-17	1.97968351232076e-15
PRDX4	SNHG9	0.324233913417847	1.05598733603606e-13	5.12056273273787e-12
PRDX4	SRP54-AS1	0.351079666384509	5.98330274155504e-16	4.27011262806728e-14
PRDX4	TCEB3-AS1	0.318522839882056	2.97706695940229e-13	1.34245576180946e-11
PRDX4	TFAP2A-AS1	0.343534721940038	2.69509375864067e-15	1.77743839716065e-13
PRDX4	TMC3-AS1	0.324337678346323	1.03607619170379e-13	5.06819654968215e-12
PRDX4	TMPO-AS1	0.387571667306918	2.28210937740476e-19	3.51183352420839e-17
PRDX4	TNKS2-AS1	0.333308562005886	1.94356519383108e-14	1.07135405255472e-12
PRDX4	TOPORS-AS1	0.336443869483484	1.06882285046036e-14	6.2409960355142e-13
PRDX4	TRAF3IP2-AS1	0.365514431773131	2.99594525326428e-17	2.76619370165457e-15
PRDX4	TRIM52-AS1	0.431784459166236	3.99416754292155e-24	1.84709764646717e-21
PRDX4	TYMSOS	0.380928539029685	1.03127334012562e-18	1.45095248130246e-16
PRDX4	URB1-AS1	0.441610411130527	2.78659596891475e-25	1.7152659270324e-22
PRDX4	USP2-AS1	0.408388428057145	1.60996147411605e-21	4.1726247117748e-19
PRDX4	WT1-AS	0.315064352596722	5.51761415769506e-13	2.41158917016654e-11
PRDX4	XXbac-B33L19.4	0.443129776464714	1.83179947899408e-25	1.17657276970346e-22
PRDX4	YTHDF3-AS1	0.474751410949279	1.80115198453222e-29	3.32605228343682e-26
PRDX4	ZFAS1	0.456838816995339	3.77422979299007e-27	3.48479354574015e-24
PRDX4	ZSCAN16-AS1	0.460255298977916	1.39512135567903e-27	1.47215198481759e-24
PRDX5	AC000123.2	-0.46507622095925	3.36023533583792e-28	5.51563962403707e-25
PRDX5	AC002044.4	0.332301006213277	2.35193491204314e-14	2.3010022818287e-12
PRDX5	AC004019.13	0.353973229533977	3.32321455181497e-16	4.67560462609167e-14
PRDX5	AC005562.1	-0.302328156084285	4.99942399597569e-12	3.15626028600636e-10
PRDX5	AC005932.1	0.344640891711641	2.16693816871612e-15	2.71289640393587e-13
PRDX5	AC006077.3	0.386489669315305	2.92446982535834e-19	8.15154579811676e-17
PRDX5	AC006273.4	0.338097953434586	7.77503874800788e-15	8.50819610550521e-13
PRDX5	AC006273.5	0.347387233111772	1.25611534302062e-15	1.65683856807533e-13
PRDX5	AC007879.4	0.323487915556116	1.21059656549387e-13	1.01614449216142e-11
PRDX5	AC008982.2	-0.322500030098296	1.44987054061643e-13	1.17686469761134e-11
PRDX5	AC010761.13	-0.327192071170946	6.11974501504283e-14	5.34952621936259e-12
PRDX5	AC015971.2	-0.322958772345035	1.33349401054838e-13	1.1071960685976e-11
PRDX5	AC018816.3	0.33616258525984	1.12804212104238e-14	1.19032616101137e-12
PRDX5	AC062017.1	0.33099853888362	3.00637811842258e-14	2.86536928667463e-12
PRDX5	AC068831.16	0.340558245889831	4.82614173212505e-15	5.65845966735582e-13
PRDX5	AC073046.25	-0.412256771415924	6.16622937328561e-22	2.60267732947281e-19
PRDX5	AC079354.5	0.327028024465203	6.30870209336991e-14	5.48226211913845e-12
PRDX5	AC079807.2	-0.32494028460441	9.27510665882555e-14	7.92029772663756e-12
PRDX5	AC083884.8	-0.327423261953561	5.86283405515083e-14	5.18632619740977e-12
PRDX5	AC090587.4	-0.414775860311896	3.27844378048101e-22	1.424483822619e-19
PRDX5	AC090616.2	0.337715466901173	8.37016665014204e-15	9.09209352371679e-13
PRDX5	AC093110.3	-0.312475529676894	8.71100255507206e-13	6.15730338497988e-11
PRDX5	AC093673.5	0.394639452869396	4.41426143080018e-20	1.30423768234422e-17
PRDX5	AC108488.4	0.389032338530343	1.63040194083271e-19	4.63190920613878e-17
PRDX5	AC138035.2	-0.347883223065864	1.13765692831767e-15	1.51410863081413e-13
PRDX5	AC139100.3	0.336953129787177	9.69268348102761e-15	1.03014397888648e-12
PRDX5	AP000240.9	0.328886034833425	4.46572840083794e-14	4.07235837441845e-12
PRDX5	AP001505.10	0.359280700786869	1.1123978952774e-16	1.67688307213602e-14
PRDX5	AP003068.9	0.488729129648888	2.22091048954075e-31	4.68707295171223e-28
PRDX5	AP006621.5	0.36336081822826	4.72904954479737e-17	7.67717021157049e-15
PRDX5	BCYRN1	0.313056311627417	7.86584509347415e-13	5.58664084451411e-11
PRDX5	CH17-340M24.3	0.443991133293043	1.44271039187465e-25	1.01491241043639e-22
PRDX5	CHKB-AS1	0.405711170959537	3.10534828353798e-21	1.06686767890015e-18
PRDX5	CTB-113I20.2	0.361750412262821	6.63797169990026e-17	1.03223953602765e-14
PRDX5	CTB-25B13.12	0.322579929941039	1.42890909125536e-13	1.16625823232682e-11
PRDX5	CTC-1337H24.4	0.33855834117217	7.11357961932704e-15	7.90142193355777e-13
PRDX5	CTC-241F20.4	0.327356753024168	5.93563890335927e-14	5.21947580472182e-12
PRDX5	CTC-246B18.10	0.355693870730644	2.33586373977426e-16	3.41660544828565e-14
PRDX5	CTC-250I14.3	0.318027259706883	3.2538628655453e-13	2.41554352325129e-11
PRDX5	CTC-339F2.2	-0.368827562623173	1.47443916886528e-17	2.75720124577807e-15
PRDX5	CTC-420A11.2	0.309192588953126	1.54449818255056e-12	1.0563366505009e-10
PRDX5	CTC-429P9.2	-0.368677915176694	1.5226896736813e-17	2.81183681866174e-15
PRDX5	CTC-429P9.5	-0.397340321522085	2.33150353414079e-20	7.32836206592806e-18
PRDX5	CTC-471J1.2	0.301363312690486	5.88239757814355e-12	3.64790617721791e-10
PRDX5	CTC-510F12.4	0.418792385338554	1.18413760126403e-22	5.64298863983018e-20
PRDX5	CTC-518P12.6	0.432727015971217	3.10551610256018e-24	1.83511157532486e-21
PRDX5	CTC-543D15.8	0.30737207278387	2.11535592873419e-12	1.42694763174385e-10
PRDX5	CTC-550B14.7	-0.307339082160439	2.12740451294788e-12	1.4285521304445e-10
PRDX5	CTD-2006C1.12	-0.315114018184052	5.46925010809776e-13	3.99958337066945e-11
PRDX5	CTD-2017F17.2	0.380282566090268	1.19199341899871e-18	2.79512996489966e-16
PRDX5	CTD-2020K17.4	0.344403474660004	2.27096058532175e-15	2.79574172724651e-13
PRDX5	CTD-2194D22.3	0.384508909259195	4.59403831907289e-19	1.21192371585114e-16
PRDX5	CTD-2256P15.3	0.380479546579822	1.14053391477296e-18	2.71840123330359e-16
PRDX5	CTD-2270L9.4	0.445868149830737	8.55415506452974e-26	6.31852663841489e-23
PRDX5	CTD-2647L4.4	-0.44649870179348	7.17137333160456e-26	5.57593148567337e-23
PRDX5	CTD-3184A7.4	0.345153047093751	1.9582140596385e-15	2.49385312957238e-13
PRDX5	DLG5-AS1	0.371654160096306	8.00030136974093e-18	1.5758460284691e-15
PRDX5	EBLN3	-0.302089698909277	5.20476778919556e-12	3.27191636382068e-10
PRDX5	ENTPD1-AS1	-0.35509008435839	2.64412340196127e-16	3.82957206050724e-14
PRDX5	ENTPD3-AS1	0.44085194499492	3.4330740332327e-25	2.24659397166753e-22
PRDX5	FGD5-AS1	-0.323641978786556	1.17694952359592e-13	9.93547160690434e-12
PRDX5	FLJ20021	0.557055484906971	4.26579655164816e-42	1.57546531143746e-38
PRDX5	FOXN3-AS1	0.407476054646055	2.01525448740404e-21	7.08841774819522e-19
PRDX5	FTX	-0.455422487212384	5.68305679616746e-27	5.99684271784156e-24
PRDX5	HYI-AS1	0.473103678418647	2.9843583994639e-29	5.51099082941002e-26
PRDX5	IDH1-AS1	0.426966464093864	1.42809992825691e-23	7.81382231116269e-21
PRDX5	KANSL1-AS1	0.315086555680209	5.4959414082847e-13	3.99958337066945e-11
PRDX5	KB-318B8.7	-0.330848770420455	3.09222369749738e-14	2.92829619763646e-12
PRDX5	KMT2E-AS1	0.332519821506842	2.25664622143793e-14	2.2224956419535e-12
PRDX5	LINC00152	0.453192383178785	1.07841530662988e-26	1.06209528832288e-23
PRDX5	LINC00265	-0.30103277172688	6.21859749613107e-12	3.81192285520101e-10
PRDX5	LINC00630	-0.359787500681977	1.00093722718325e-16	1.5244170780596e-14
PRDX5	LINC00853	0.335533002835101	1.27249865376331e-14	1.3238466628201e-12
PRDX5	LINC01023	0.424106350499937	3.01336421954593e-23	1.4838809871784e-20
PRDX5	LINC01137	0.347181138472056	1.30882648779643e-15	1.71108793842626e-13
PRDX5	LINC01186	0.377295037726046	2.31931391275563e-18	5.27126529740598e-16
PRDX5	LINC01311	0.305140480137258	3.10125027091072e-12	2.00941974790193e-10
PRDX5	LINC01420	0.385919866770806	3.33126624560408e-19	9.11348078635352e-17
PRDX5	LINC01503	0.343418398289231	2.75748670967697e-15	3.36664059190561e-13
PRDX5	LINC01521	-0.319549782967187	2.47486626819138e-13	1.86677359900902e-11
PRDX5	LL0XNC01-237H1.2	-0.409306146150787	1.28359091487797e-21	4.99012857512952e-19
PRDX5	LL0XNC01-36H8.1	-0.303005221842413	4.45858119621561e-12	2.83907844877988e-10
PRDX5	MAPKAPK5-AS1	0.341837725393013	3.75981013472531e-15	4.47932863873363e-13
PRDX5	MIATNB	0.300560194269707	6.73208447728151e-12	4.0927195054683e-10
PRDX5	MID1IP1-AS1	-0.307012856540227	2.25021728949078e-12	1.49740810890303e-10
PRDX5	MIR205HG	0.363301029126685	4.7891242818992e-17	7.69018837135835e-15
PRDX5	MIR4435-1HG	0.416699249204223	2.01662044664784e-22	9.30985433072769e-20
PRDX5	MIRLET7DHG	0.320185051615409	2.20680031494916e-13	1.72492386522455e-11
PRDX5	MRVI1-AS1	0.340373930995359	5.00240985982419e-15	5.81894494954195e-13
PRDX5	MYLK-AS1	0.347094004121261	1.33175998410625e-15	1.71258614308362e-13
PRDX5	NPTN-IT1	-0.329799364248989	3.76493827856792e-14	3.52021729046101e-12
PRDX5	OIP5-AS1	-0.367431948693763	1.98959004538027e-17	3.62866836301269e-15
PRDX5	PAXIP1-AS2	-0.32216568197192	1.54090144966495e-13	1.24392006097816e-11
PRDX5	PRR34-AS1	0.372226166227761	7.06407705015104e-18	1.42955630495728e-15
PRDX5	RAB11B-AS1	0.371099615320832	9.02411612975284e-18	1.70914445621588e-15
PRDX5	RAP2C-AS1	-0.311147099968398	1.09921746582448e-12	7.69608512920621e-11
PRDX5	RBM5-AS1	-0.309722466527545	1.40880918858082e-12	9.71927749885315e-11
PRDX5	RP1-197B17.5	0.375778709424182	3.24300078512515e-18	7.04541920568439e-16
PRDX5	RP1-225E12.2	-0.300059219957754	7.32164580294974e-12	4.41480299783578e-10
PRDX5	RP1-41C23.4	0.426644457059226	1.55390389024233e-23	8.19850791805353e-21
PRDX5	RP1-92O14.3	0.325947547271106	7.70416091354872e-14	6.65576427928978e-12
PRDX5	RP11-1017G21.4	-0.306256379215571	2.56229565521067e-12	1.68234638730788e-10
PRDX5	RP11-1017G21.5	0.322956441732249	1.33406146490471e-13	1.1071960685976e-11
PRDX5	RP11-102L12.2	-0.31548024441277	5.12520867010417e-13	3.76690087977357e-11
PRDX5	RP11-109M17.2	0.337161497377089	9.31210502908457e-15	9.96867591265698e-13
PRDX5	RP11-10N23.2	-0.360494064376545	8.63659971917817e-17	1.32904674636895e-14
PRDX5	RP11-110I1.6	0.313491375489512	7.28583933290271e-13	5.19969586787303e-11
PRDX5	RP11-114H24.6	0.363995754342907	4.13507707751995e-17	6.86376333328116e-15
PRDX5	RP11-119F19.5	-0.339057429040863	6.45884857214666e-15	7.28370763025363e-13
PRDX5	RP11-130L8.2	0.364290857251861	3.88461045298793e-17	6.59624715195295e-15
PRDX5	RP11-1334A24.6	-0.334651999018372	1.50552157224349e-14	1.52336097169542e-12
PRDX5	RP11-140K17.3	0.397028807073791	2.51038655061536e-20	7.72623760671682e-18
PRDX5	RP11-157P1.4	0.320348495375494	2.14256589636842e-13	1.68362372271546e-11
PRDX5	RP11-158K1.3	-0.403978361557384	4.73578300508632e-21	1.59003914395773e-18
PRDX5	RP11-173A16.1	-0.319896652004307	2.32477403259453e-13	1.77947599914606e-11
PRDX5	RP11-186B7.4	0.440784044261836	3.49770942586835e-25	2.24659397166753e-22
PRDX5	RP11-196G11.4	-0.3049347425405	3.21206178843226e-12	2.0721305153061e-10
PRDX5	RP11-206L10.2	-0.396521729696872	2.83091644547282e-20	8.5349242140755e-18
PRDX5	RP11-21K12.2	-0.320544781987106	2.06784104770779e-13	1.64237719342942e-11
PRDX5	RP11-220C2.1	0.355884953602638	2.2458790012378e-16	3.31783704852861e-14
PRDX5	RP11-23N2.4	-0.320662538177405	2.02424354200276e-13	1.61644053221658e-11
PRDX5	RP11-253E3.3	-0.320081883113364	2.24831318601749e-13	1.74812266826507e-11
PRDX5	RP11-264B14.2	0.307236548600448	2.1652810246439e-12	1.44740708493504e-10
PRDX5	RP11-266L9.8	0.408247320025298	1.66692756969094e-21	6.31423615052417e-19
PRDX5	RP11-274B21.14	-0.464466882693867	4.02769114806344e-28	5.95010813303412e-25
PRDX5	RP11-283I3.6	-0.322781297633938	1.37738906991016e-13	1.13045381832127e-11
PRDX5	RP11-288C18.1	-0.362276719865826	5.94291501773874e-17	9.33985995287814e-15
PRDX5	RP11-298J20.4	-0.557626923175512	3.38563956510375e-42	1.57546531143746e-38
PRDX5	RP11-2K6.1	0.351859779057082	5.1091391715003e-16	6.92452412665815e-14
PRDX5	RP11-304L19.13	0.384893037182581	4.20978612076599e-19	1.13074855203775e-16
PRDX5	RP11-313P22.1	0.337389811086481	8.91192102502179e-15	9.60991308778444e-13
PRDX5	RP11-316O14.1	0.344984684892492	2.02455156688232e-15	2.55629917073098e-13
PRDX5	RP11-323J4.1	0.342415059212062	3.35794478177131e-15	4.0330827854559e-13
PRDX5	RP11-329L6.2	0.380478227909077	1.1408710246045e-18	2.71840123330359e-16
PRDX5	RP11-334C17.6	0.426272078275056	1.71307437315258e-23	8.7266371429597e-21
PRDX5	RP11-338K17.10	-0.30358825569823	4.03901454312884e-12	2.58304596734382e-10
PRDX5	RP11-339B21.10	0.325600164389381	8.21399018854974e-14	7.05495796833985e-12
PRDX5	RP11-33B1.4	-0.354010760196099	3.29783318244665e-16	4.67560462609167e-14
PRDX5	RP11-33O4.1	0.374251468684705	4.5374423522548e-18	9.30994942636947e-16
PRDX5	RP11-342K6.2	-0.381861725395563	8.36102064311189e-19	2.09351454170664e-16
PRDX5	RP11-362K14.5	-0.30251881131236	4.84095937879222e-12	3.06933445935182e-10
PRDX5	RP11-384K6.6	-0.448615857915683	3.95658255007967e-26	3.65316212577043e-23
PRDX5	RP11-385F7.1	0.344423803811277	2.26186489933622e-15	2.79574172724651e-13
PRDX5	RP11-38M8.1	0.310781261313308	1.1716921383851e-12	8.164815075643e-11
PRDX5	RP11-390P2.4	0.319606207562543	2.4498205296211e-13	1.8655257053656e-11
PRDX5	RP11-399K21.13	0.331715354308912	2.62681132927164e-14	2.51986258229415e-12
PRDX5	RP11-400F19.18	-0.306810977492881	2.32966222646985e-12	1.54269335750479e-10
PRDX5	RP11-434H6.7	0.363832991991814	4.27994684598236e-17	7.02529497285527e-15
PRDX5	RP11-435O5.7	0.333021911404323	2.05207992581053e-14	2.03458904322141e-12
PRDX5	RP11-446N19.1	0.362479236468195	5.69498022353791e-17	9.04644546691673e-15
PRDX5	RP11-447D11.3	-0.515495249878145	2.72782731004336e-35	8.05963857025412e-32
PRDX5	RP11-44N22.3	0.378099121341411	1.94019936881104e-18	4.47852582428836e-16
PRDX5	RP11-477I4.4	0.367173999832045	2.10255391622745e-17	3.74229265113591e-15
PRDX5	RP11-47I22.1	-0.316412315412859	4.34234318178859e-13	3.20747179122814e-11
PRDX5	RP11-483F11.7	0.34312814051205	2.91942319056665e-15	3.53513432739681e-13
PRDX5	RP11-483L5.1	0.447868057751286	4.883765958999e-26	4.24399261837013e-23
PRDX5	RP11-490M8.1	0.376470542911917	2.78366342023565e-18	6.23076662229413e-16
PRDX5	RP11-499E18.1	0.459095924715105	1.95807972013117e-27	2.22513166965368e-24
PRDX5	RP11-505K9.1	0.430492265934746	5.63253405243394e-24	3.20036252140795e-21
PRDX5	RP11-517P14.2	-0.331756170484486	2.60667370857507e-14	2.51688828083526e-12
PRDX5	RP11-51J9.5	0.308300169915862	1.80245741244283e-12	1.22708310387179e-10
PRDX5	RP11-532F12.5	0.30802582959214	1.88990434114848e-12	1.28071361613699e-10
PRDX5	RP11-534C12.1	0.305220122669744	3.05936533235342e-12	1.99101339448709e-10
PRDX5	RP11-545E17.3	0.403040636807473	5.94468830235425e-21	1.95157511757065e-18
PRDX5	RP11-548H3.1	0.495446593465421	2.49640378989016e-32	6.14656219800789e-29
PRDX5	RP11-556O9.2	0.366551431520689	2.40183516788581e-17	4.17438952178553e-15
PRDX5	RP11-557C18.4	0.37571220465616	3.290901648591e-18	7.04586812386012e-16
PRDX5	RP11-569A11.1	0.319058709160741	2.70370032894111e-13	2.0275007593628e-11
PRDX5	RP11-575L7.8	-0.314310542773229	6.30516478141853e-13	4.5437170397998e-11
PRDX5	RP11-582J16.5	-0.33192447311573	2.52522473670242e-14	2.45428585758584e-12
PRDX5	RP11-65J21.3	0.353692351819047	3.51935924100803e-16	4.90404686320602e-14
PRDX5	RP11-661A12.8	0.436278515569924	1.19462995295514e-24	7.35344512291927e-22
PRDX5	RP11-666F17.1	0.328326328737435	4.95679073060999e-14	4.42215610869852e-12
PRDX5	RP11-66N11.8	0.301135179111235	6.1124783313017e-12	3.76248509951333e-10
PRDX5	RP11-670E13.6	0.411790873899029	6.92637504628762e-22	2.84231495996686e-19
PRDX5	RP11-672A2.4	-0.330157373567464	3.52071266925084e-14	3.31283364731482e-12
PRDX5	RP11-69M1.6	0.380541535131414	1.12479712046928e-18	2.71840123330359e-16
PRDX5	RP11-6F2.5	0.31996560784359	2.29601701362401e-13	1.76661767407643e-11
PRDX5	RP11-6N17.3	-0.371534585124655	8.21092017520853e-18	1.59605162826784e-15
PRDX5	RP11-707M3.3	0.329097510637054	4.29288291628437e-14	3.93905337405397e-12
PRDX5	RP11-70P17.1	0.310429924151285	1.24568467132181e-12	8.63967119691882e-11
PRDX5	RP11-727F15.12	0.311166015246692	1.09559195324652e-12	7.69608512920621e-11
PRDX5	RP11-727F15.9	0.341443905297019	4.06064468436096e-15	4.79903231376516e-13
PRDX5	RP11-732A21.3	0.328313061225797	4.9690510664317e-14	4.42215610869852e-12
PRDX5	RP11-73M18.10	-0.352921871362185	4.11769438010548e-16	5.63247213678688e-14
PRDX5	RP11-73M18.8	0.46169998236525	9.127977983977e-28	1.22588744324811e-24
PRDX5	RP11-750H9.5	-0.367105884741154	2.13342180830835e-17	3.75202861596896e-15
PRDX5	RP11-755B10.4	0.32872620206243	4.60087355488781e-14	4.16985920407102e-12
PRDX5	RP11-76P2.4	0.309699248278948	1.41450258055468e-12	9.71927749885315e-11
PRDX5	RP11-77H9.6	0.306787307854919	2.3391546204635e-12	1.54269335750479e-10
PRDX5	RP11-783K16.13	0.334280069694976	1.61602213055127e-14	1.62404727446489e-12
PRDX5	RP11-783K16.5	0.562006468364858	5.67525250622151e-43	4.19202526372052e-39
PRDX5	RP11-792A8.4	0.349908983507692	7.57737749522332e-16	1.01764179760849e-13
PRDX5	RP11-793H13.11	0.333407200891789	1.90754199986239e-14	1.90406202459237e-12
PRDX5	RP11-796E10.1	0.320039255705782	2.2656879919042e-13	1.75240883269114e-11
PRDX5	RP11-815J21.4	-0.33534807955439	1.318274128504e-14	1.35242109030483e-12
PRDX5	RP11-843P14.1	-0.319545602031612	2.47673204769355e-13	1.86677359900902e-11
PRDX5	RP11-848P1.5	0.30067495249612	6.60370918420841e-12	4.03126428835995e-10
PRDX5	RP11-87H9.5	-0.335973612089929	1.16962243179637e-14	1.22544909112963e-12
PRDX5	RP11-881L2.1	0.347088740841592	1.3331578315482e-15	1.71258614308362e-13
PRDX5	RP11-88I18.2	-0.305257651047884	3.03982091083581e-12	1.98704753609635e-10
PRDX5	RP11-944L7.4	-0.340244776807805	5.12967483883824e-15	5.92036612454355e-13
PRDX5	RP11-94I2.4	0.338371786562382	7.37467629688754e-15	8.13030544282983e-13
PRDX5	RP11-961A15.3	0.461015688000922	1.11622232406286e-27	1.37416269944838e-24
PRDX5	RP11-96L14.7	0.382768498786268	6.81463623402354e-19	1.76618633482859e-16
PRDX5	RP11-972P1.10	0.366069656004278	2.66184312882351e-17	4.57248936536159e-15
PRDX5	RP11-977G19.5	0.446704516397899	6.76976180184993e-26	5.55609394992939e-23
PRDX5	RP13-317D12.3	0.314957086213808	5.62350231977721e-13	4.07235292990533e-11
PRDX5	RP13-463N16.6	0.335201798108151	1.35562506063428e-14	1.3811482083276e-12
PRDX5	RP13-582O9.7	0.407994561767065	1.77397997099216e-21	6.39195271011395e-19
PRDX5	RP13-753N3.1	0.304610333164072	3.39469923657622e-12	2.1804300792148e-10
PRDX5	RP13-890H12.2	0.357643660730849	1.56247919955259e-16	2.33156618333237e-14
PRDX5	RP3-325F22.3	0.30134389987039	5.90164202501239e-12	3.64790617721791e-10
PRDX5	RP3-404F18.5	0.323695275622913	1.1655243083581e-13	9.89556931458291e-12
PRDX5	RP3-508I15.19	-0.328443469391583	4.8498213940115e-14	4.36868362522756e-12
PRDX5	RP3-508I15.21	0.398594791460303	1.72984191840273e-20	5.55542492620947e-18
PRDX5	RP3-522D1.1	0.367322614909952	2.03672251794113e-17	3.66932948262735e-15
PRDX5	RP4-604K5.3	0.340075070509676	5.30173949450228e-15	6.07151919009939e-13
PRDX5	RP4-630A11.3	0.39116678291856	9.94420759350402e-20	2.88050546625167e-17
PRDX5	RP4-635E18.6	0.318028784967591	3.25297347634695e-13	2.41554352325129e-11
PRDX5	RP4-646N3.1	-0.320505822686541	2.08246661463277e-13	1.64514862555989e-11
PRDX5	RP4-724E16.2	-0.300150250929632	7.21089271764896e-12	4.36584090646836e-10
PRDX5	RP5-1139B12.3	-0.353647145491512	3.55197329156599e-16	4.90404686320602e-14
PRDX5	RP5-1142A6.2	-0.338788852380574	6.80346550590231e-15	7.61421181202234e-13
PRDX5	RP5-902P8.12	0.339462202625189	5.97159793492502e-15	6.78603202251134e-13
PRDX5	RP5-908M14.9	0.376165706538262	2.97757596686021e-18	6.56533279976506e-16
PRDX5	RP6-65G23.5	0.371860649324012	7.64903837961369e-18	1.52701681056801e-15
PRDX5	SCOC-AS1	0.354508161338062	2.97891178565581e-16	4.27256930189255e-14
PRDX5	SMIM2-AS1	0.321171499364674	1.84593810543335e-13	1.48206758867211e-11
PRDX5	SNHG11	0.382584669248273	7.10347450333403e-19	1.80930394547851e-16
PRDX5	SNHG15	0.375044313799904	3.81227575617993e-18	7.93221827409101e-16
PRDX5	SNHG19	0.301350904110545	5.8946914514017e-12	3.64790617721791e-10
PRDX5	SNHG8	0.408048468766154	1.75059386301278e-21	6.39195271011395e-19
PRDX5	SNHG9	0.329732438728376	3.81240132055138e-14	3.54217639676135e-12
PRDX5	ST3GAL4-AS1	0.32933068052282	4.10990432848975e-14	3.79472604029869e-12
PRDX5	TP53TG1	0.36422821657579	3.93649709445365e-17	6.60839449731407e-15
PRDX5	TSC22D1-AS1	-0.301510308318584	5.73865358268228e-12	3.59225124478667e-10
PRDX5	TUG1	-0.371231650322587	8.76923679303269e-18	1.68244071614899e-15
PRDX5	U47924.27	0.411472230838934	7.49876519078822e-22	2.99403400441931e-19
PRDX5	YTHDF3-AS1	0.322903181948673	1.34709374876712e-13	1.11176625421993e-11
PRDX5	ZFAS1	0.375219043313568	3.66850795869601e-18	7.74212401054516e-16
PRDX5	ZNF561-AS1	0.313671788548048	7.05779227335435e-13	5.0613963715662e-11
PRDX5	ZNF638-IT1	-0.335471757960788	1.28748364874701e-14	1.33006964635941e-12
PRDX5	ZSCAN16-AS1	0.415598518428372	2.6642100762203e-22	1.19267804412129e-19
PRDX6	AC002467.7	0.346144715018802	1.60864706986666e-15	3.1269135740974e-13
PRDX6	AC004221.2	0.322528367146531	1.4424021680127e-13	1.54410197304722e-11
PRDX6	AC005076.5	0.338695591007068	6.92730156171003e-15	1.1123589779472e-12
PRDX6	AC005785.2	0.304881590728103	3.24131312355313e-12	2.27636481357151e-10
PRDX6	AC006077.3	0.312849593240551	8.15703570221836e-13	6.65767339386032e-11
PRDX6	AC007246.3	0.337548162299826	8.64432642458974e-15	1.31652200278829e-12
PRDX6	AC007292.6	0.300042413246491	7.34227469056584e-12	4.59607728829361e-10
PRDX6	AC007773.2	0.384607629369893	4.49210895424234e-19	2.65447702324088e-16
PRDX6	AC009264.1	0.302685010836439	4.7068340297328e-12	3.10419906791262e-10
PRDX6	AC009506.1	0.321946206487118	1.6036762056937e-13	1.68022046714277e-11
PRDX6	AC010731.2	0.320502376909568	2.08376504706058e-13	2.07996358379905e-11
PRDX6	AC010731.4	0.355640176579968	2.36178085644501e-16	6.12115589337932e-14
PRDX6	AC010894.3	0.346470240164851	1.50786085574386e-15	2.97008378958721e-13
PRDX6	AC062017.1	0.3154272423997	5.17365591443204e-13	4.57667178586254e-11
PRDX6	AC098973.2	0.342277901943934	3.44941687220393e-15	6.29114017939119e-13
PRDX6	AC142472.6	0.325017469557789	9.14436932725045e-14	1.00947492383296e-11
PRDX6	ACVR2B-AS1	0.310326849785773	1.26824648454855e-12	9.80932215509727e-11
PRDX6	AF127577.8	0.33548063301112	1.28530148310404e-14	1.84347172911612e-12
PRDX6	AL133243.1	0.303553828179953	4.06267926004658e-12	2.72808912312128e-10
PRDX6	AP000688.14	0.333615163505337	1.83372578466544e-14	2.53174121652921e-12
PRDX6	AP001469.9	0.341384199445753	4.10826948541924e-15	7.31222471181909e-13
PRDX6	AP001505.10	0.337978426451067	7.95641058597046e-15	1.24202518957679e-12
PRDX6	AP006621.5	0.312671569322086	8.41623976370039e-13	6.83148956204098e-11
PRDX6	APTR	0.323931189789366	1.11624301842245e-13	1.21251897876138e-11
PRDX6	ARHGEF26-AS1	0.382590313280508	7.09442964072495e-19	3.61400031318723e-16
PRDX6	ASH1L-AS1	0.411131777368352	8.16193238751419e-22	6.69867928670818e-19
PRDX6	C17orf82	0.380089085182527	1.24476204245205e-18	5.9318934364981e-16
PRDX6	CEBPA-AS1	0.341177747534049	4.27721100859225e-15	7.52229026546824e-13
PRDX6	CH17-340M24.3	0.32139749469094	1.77178596923441e-13	1.80919999628289e-11
PRDX6	CIRBP-AS1	0.306352379634593	2.52046240190484e-12	1.81633127138245e-10
PRDX6	CRNDE	0.437769095286404	7.97320942208402e-25	1.07080202538588e-21
PRDX6	CTA-292E10.6	0.304743376044022	3.31860202453708e-12	2.31253338247577e-10
PRDX6	CTA-293F17.1	0.339353136667484	6.09921774472239e-15	1.02583702462274e-12
PRDX6	CTA-29F11.1	0.34890275976817	9.27566041377862e-16	2.04521389989181e-13
PRDX6	CTA-941F9.9	0.332667958961546	2.19429600788463e-14	2.97117805987716e-12
PRDX6	CTB-113I20.2	0.33730886735295	9.05182845886633e-15	1.36451695737584e-12
PRDX6	CTB-147N14.6	0.410056144694203	1.06608718789653e-21	8.1774158434213e-19
PRDX6	CTB-31O20.2	0.323722148769029	1.1598048066229e-13	1.25064207359416e-11
PRDX6	CTB-46B19.2	0.346796499397758	1.41307587729385e-15	2.82099593719757e-13
PRDX6	CTB-58E17.1	0.317933061011269	3.30925459852673e-13	3.03649802385313e-11
PRDX6	CTC-205M6.1	0.376662273064594	2.66812536020573e-18	1.12617759846627e-15
PRDX6	CTC-338M12.5	0.304013724022847	3.75744892689136e-12	2.59386883163393e-10
PRDX6	CTC-498J12.1	0.364007662444044	4.12466940917764e-17	1.2929008078714e-14
PRDX6	CTC-499J9.1	0.318046207293388	3.24283128021304e-13	3.01297776745832e-11
PRDX6	CTD-2007H13.3	0.318505430104784	2.98638784965164e-13	2.81005781547157e-11
PRDX6	CTD-2033A16.3	0.37760951043113	2.16306823484948e-18	9.398531480421e-16
PRDX6	CTD-2095E4.3	0.320239715941806	2.18510974348098e-13	2.13778981724798e-11
PRDX6	CTD-2192J16.26	0.326348793210978	7.15380517310309e-14	8.38755268430571e-12
PRDX6	CTD-2256P15.3	0.303077440355684	4.40438594335838e-12	2.93090060996547e-10
PRDX6	CTD-2325M2.1	0.354872101935627	2.76496073791839e-16	6.92318050529973e-14
PRDX6	CTD-2349P21.9	0.313714429874692	7.0049216855853e-13	6.01649465471812e-11
PRDX6	CTD-3065J16.9	0.35038259078363	6.8876635004558e-16	1.56540696757282e-13
PRDX6	CTD-3074O7.5	0.317625837747967	3.49640429100979e-13	3.1688577049747e-11
PRDX6	DANCR	0.396468438339137	2.86685922319583e-20	1.841396143664e-17
PRDX6	ENTPD3-AS1	0.35990273404952	9.77168659428769e-17	2.72371935957381e-14
PRDX6	EPB41L4A-AS1	0.343864340130922	2.52572619754406e-15	4.72310798940739e-13
PRDX6	FLJ37035	0.30605231714721	2.65348577682863e-12	1.90290996995579e-10
PRDX6	GAS5	0.465533985735018	2.93192216543408e-28	6.18761230713681e-25
PRDX6	GNAS-AS1	0.307608421991669	2.03096841510553e-12	1.4853216037799e-10
PRDX6	GS1-124K5.4	0.409903899794472	1.10707586047807e-21	8.1774158434213e-19
PRDX6	IDH1-AS1	0.300182559482817	7.17197933930926e-12	4.52348930909927e-10
PRDX6	ILF3-AS1	0.319319922305725	2.57951385830018e-13	2.47449079406939e-11
PRDX6	JPX	0.336623551333567	1.03260202824404e-14	1.5408716932575e-12
PRDX6	KCNMB2-AS1	0.360017269620837	9.54094117675026e-17	2.71054469238715e-14
PRDX6	KMT2E-AS1	0.357755213791672	1.526815318231e-16	4.10102594476847e-14
PRDX6	LGALS8-AS1	0.310406593667417	1.25075681685243e-12	9.72496339755841e-11
PRDX6	LINC00467	0.306631067469973	2.40276833977366e-12	1.74000473938609e-10
PRDX6	LINC00609	0.311782480309722	9.83629903008187e-13	7.81245406297847e-11
PRDX6	LINC00847	0.328610785367709	4.70094784039019e-14	5.83589096185582e-12
PRDX6	LINC00869	0.312285217973438	9.0068057425876e-13	7.23138811061123e-11
PRDX6	LINC01023	0.367852075101847	1.81825509901425e-17	6.39549585184226e-15
PRDX6	LINC01063	0.421688364232976	5.63386866233683e-23	5.54860944991347e-20
PRDX6	LINC01133	0.312868635425591	8.12977705350031e-13	6.65767339386032e-11
PRDX6	LINC01311	0.320448077644363	2.10433101754321e-13	2.08639477329972e-11
PRDX6	LINC01508	0.333023694514826	2.05138688458768e-14	2.80603133759387e-12
PRDX6	LINC01534	0.314592472120642	5.99851625755963e-13	5.24355506940404e-11
PRDX6	LINC01564	0.483298774105341	1.25502115007116e-30	4.63510686250031e-27
PRDX6	LRRC75A-AS1	0.305488753412646	2.92212763450274e-12	2.06548284901957e-10
PRDX6	MAFG-AS1	0.372027927884775	7.37564255165721e-18	3.02667687265644e-15
PRDX6	MAPKAPK5-AS1	0.476654279972229	1.0018591732715e-29	2.96009311334796e-26
PRDX6	MFI2-AS1	0.309364514656345	1.49912790876039e-12	1.12419373584352e-10
PRDX6	MIR4435-1HG	0.308947308732199	1.61155914585395e-12	1.19635996289952e-10
PRDX6	MIR762HG	0.303924186298319	3.815061940987e-12	2.62139116531167e-10
PRDX6	NCBP2-AS2	0.462604372960396	6.9918433530848e-28	1.29113127318902e-24
PRDX6	NPSR1-AS1	0.301960965710934	5.31902685929892e-12	3.46158518909352e-10
PRDX6	OSGEPL1-AS1	0.311132244616363	1.10207303442213e-12	8.61424599868684e-11
PRDX6	PAXIP1-AS1	0.319760421123473	2.38262771876991e-13	2.31569469009131e-11
PRDX6	PITPNA-AS1	0.338802733527721	6.78522028657678e-15	1.10151713509449e-12
PRDX6	PRRT3-AS1	0.337576471323653	8.59732536766853e-15	1.31652200278829e-12
PRDX6	PTCSC3	0.303889892575965	3.83735615302636e-12	2.62450289114159e-10
PRDX6	PVT1	0.470721247331084	6.1636163813402e-29	1.51758508002565e-25
PRDX6	PXN-AS1	0.36042773707078	8.75716367035895e-17	2.53665840984731e-14
PRDX6	RGS5	0.419179839972149	1.07256359149312e-22	9.90311371070496e-20
PRDX6	RNF217-AS1	0.32739399445148	5.89476362131577e-14	6.96666743821582e-12
PRDX6	RNU6ATAC35P	0.300915202696056	6.34264839824588e-12	4.04655029417602e-10
PRDX6	RP1-154K9.2	0.347070174963155	1.3381001629213e-15	2.73828814897018e-13
PRDX6	RP1-178F15.4	0.325587769544876	8.23277926113443e-14	9.42812775385573e-12
PRDX6	RP1-197B17.5	0.334609921703584	1.51764106028434e-14	2.1151048475076e-12
PRDX6	RP1-198K11.5	0.311557077041374	1.02320464565842e-12	8.08331670070151e-11
PRDX6	RP1-239B22.5	0.309898075889005	1.36646758657717e-12	1.04055802353116e-10
PRDX6	RP1-266L20.2	0.325733334050579	8.01475367266011e-14	9.25015281298498e-12
PRDX6	RP1-27K12.2	0.321807353973149	1.64467767761171e-13	1.70435881953408e-11
PRDX6	RP1-27K12.4	0.315571498860138	5.04283468693917e-13	4.48781908615375e-11
PRDX6	RP1-63M2.7	0.31911944952964	2.67431074572502e-13	2.54887694494166e-11
PRDX6	RP11-1012E15.2	0.301482614703091	5.76546958811062e-12	3.73567027303326e-10
PRDX6	RP11-1017G21.6	0.301436876232035	5.81002695063592e-12	3.74810166557836e-10
PRDX6	RP11-104L21.2	0.35145183328798	5.54933693248395e-16	1.30127546831088e-13
PRDX6	RP11-104L21.3	0.316815995745704	4.04080811333854e-13	3.63993038160672e-11
PRDX6	RP11-1094M14.11	0.42191963078858	5.30774246999478e-23	5.54860944991347e-20
PRDX6	RP11-111M22.3	0.341559177363835	3.97022514835727e-15	7.15269952642462e-13
PRDX6	RP11-118K6.3	0.32083026149328	1.96369702510675e-13	1.97344871781647e-11
PRDX6	RP11-126K1.2	0.328366741077853	4.91962864344713e-14	6.00641933468136e-12
PRDX6	RP11-126L15.4	0.313917181026007	6.75878889375372e-13	5.83904025306571e-11
PRDX6	RP11-12G12.7	0.336033039115176	1.15638703750545e-14	1.69141640644238e-12
PRDX6	RP11-134G8.7	0.33810844407379	7.75931515683908e-15	1.23256304098907e-12
PRDX6	RP11-135A1.2	0.300162848992275	7.19569476503303e-12	4.52348930909927e-10
PRDX6	RP11-140K17.3	0.340228014959505	5.14642271254443e-15	8.94448267440222e-13
PRDX6	RP11-141O11.2	0.31794557146583	3.30184524156972e-13	3.03649802385313e-11
PRDX6	RP11-145M9.6	0.309581109260897	1.44382209039309e-12	1.08824406843761e-10
PRDX6	RP11-156E6.1	0.336239212571342	1.11159794837123e-14	1.64216364912881e-12
PRDX6	RP11-158I9.8	0.343121285957721	2.92335808614016e-15	5.39834612581856e-13
PRDX6	RP11-166P13.3	0.321019125510499	1.89764089010065e-13	1.92012663489431e-11
PRDX6	RP11-216L13.19	0.332624658525544	2.21234405054145e-14	2.97117805987716e-12
PRDX6	RP11-223A3.1	0.304863570378368	3.25128934991937e-12	2.27636481357151e-10
PRDX6	RP11-277P12.20	0.303442802088105	4.13992309595334e-12	2.76737936183342e-10
PRDX6	RP11-284F21.10	0.335850829195651	1.19744069131586e-14	1.73429326792247e-12
PRDX6	RP11-284F21.9	0.302804058248685	4.6130005348754e-12	3.05595770859705e-10
PRDX6	RP11-296O14.3	0.365929815075992	2.74236609460588e-17	9.00288318124726e-15
PRDX6	RP11-297D21.4	0.332368756949549	2.32201703436798e-14	3.09037456294759e-12
PRDX6	RP11-307C12.12	0.302239326269594	5.07497597044226e-12	3.3321164449486e-10
PRDX6	RP11-30O15.1	0.313073413286007	7.84221588743143e-13	6.54537035621607e-11
PRDX6	RP11-311F12.2	0.37107612265193	9.07022389244009e-18	3.62147074494642e-15
PRDX6	RP11-318E3.9	0.312889909742031	8.09942855434906e-13	6.65767339386032e-11
PRDX6	RP11-319G6.1	0.313457654098592	7.32925682764371e-13	6.15199494970344e-11
PRDX6	RP11-320M2.1	0.331483520919254	2.74411911560864e-14	3.58751076945898e-12
PRDX6	RP11-329L6.2	0.380495625436413	1.13643133723e-18	5.59616671496627e-16
PRDX6	RP11-342M1.3	0.300903774992748	6.35483428043618e-12	4.04655029417602e-10
PRDX6	RP11-390F4.3	0.305645307436841	2.84494305897969e-12	2.03035477344478e-10
PRDX6	RP11-390P2.4	0.36220538440261	6.03275220364655e-17	1.78243696608941e-14
PRDX6	RP11-395G23.3	0.331884913343013	2.54414211096483e-14	3.35576887547173e-12
PRDX6	RP11-396C23.2	0.449647378189157	2.95680579832381e-26	4.85343245095973e-23
PRDX6	RP11-3P17.5	0.313556315813584	7.20293429937275e-13	6.1508062661638e-11
PRDX6	RP11-422P24.11	0.320332093623655	2.14892831723393e-13	2.11640786869979e-11
PRDX6	RP11-424N24.2	0.303629070123978	4.01113411290533e-12	2.70789925497442e-10
PRDX6	RP11-445P17.3	0.331259060829704	2.86258405701206e-14	3.70955739247712e-12
PRDX6	RP11-448A19.1	0.314720986386074	5.86362426065225e-13	5.15615007158426e-11
PRDX6	RP11-452F19.3	0.496217339186242	1.93665713902874e-32	1.43051179574358e-28
PRDX6	RP11-466F5.8	0.334964706471921	1.41837909372409e-14	2.01478022611403e-12
PRDX6	RP11-477I4.4	0.353519054896659	3.6460055331314e-16	8.82990815425412e-14
PRDX6	RP11-481J2.4	0.301115064950704	6.13318092517338e-12	3.93936877424289e-10
PRDX6	RP11-483F11.7	0.311144363047017	1.09974302572767e-12	8.61424599868684e-11
PRDX6	RP11-498C9.12	0.404089229811943	4.60996097547222e-21	3.2429977852691e-18
PRDX6	RP11-499F3.2	0.325237036814055	8.78225790412893e-14	9.82881030437096e-12
PRDX6	RP11-499O7.7	0.322165573606491	1.54093184249526e-13	1.62601329351303e-11
PRDX6	RP11-51J9.5	0.325786025334552	7.93723616824314e-14	9.23281810342173e-12
PRDX6	RP11-520H14.7	0.31297593438625	7.97783809512448e-13	6.6211574258019e-11
PRDX6	RP11-532F12.5	0.429425857975393	7.4716232504953e-24	8.49063771381285e-21
PRDX6	RP11-534C12.1	0.339776186266562	5.61865347245669e-15	9.65167066844217e-13
PRDX6	RP11-554J4.1	0.377934449858226	2.01251046004076e-18	9.00933849278245e-16
PRDX6	RP11-61J19.5	0.309950922884767	1.35397100637687e-12	1.03638412835261e-10
PRDX6	RP11-620J15.3	0.328380072506626	4.90742943847926e-14	6.00641933468136e-12
PRDX6	RP11-640I15.1	0.32532930769023	8.63431226907098e-14	9.73699962984623e-12
PRDX6	RP11-644F5.11	0.338876895079928	6.68855369976269e-15	1.09788893118438e-12
PRDX6	RP11-649A18.3	0.321790282986144	1.64978887966813e-13	1.70435881953408e-11
PRDX6	RP11-666O2.2	0.353711850658091	3.50538282588606e-16	8.63083674780245e-14
PRDX6	RP11-670E13.6	0.327672608261989	5.59759417711046e-14	6.66881119181071e-12
PRDX6	RP11-69M1.6	0.366578077712942	2.38820762441625e-17	8.20488168267472e-15
PRDX6	RP11-708J19.1	0.312570961117425	8.56627262350826e-13	6.91527570858402e-11
PRDX6	RP11-727F15.12	0.369110489517002	1.38729045074192e-17	5.1236104572026e-15
PRDX6	RP11-727F15.9	0.308299279486693	1.80273473508528e-12	1.32496518614004e-10
PRDX6	RP11-73M18.10	-0.325339960919764	8.61738912843361e-14	9.73699962984623e-12
PRDX6	RP11-742B18.1	0.310094028795591	1.32068972209311e-12	1.01617444085841e-10
PRDX6	RP11-746B8.1	0.302018129595898	5.26799080310847e-12	3.44354106789033e-10
PRDX6	RP11-761E20.1	0.36302258218347	5.07893427720769e-17	1.53124685871815e-14
PRDX6	RP11-792A8.4	0.369305966910961	1.33005926079776e-17	5.03819627173471e-15
PRDX6	RP11-793H13.11	0.330590868908806	3.24571677771392e-14	4.11612088260991e-12
PRDX6	RP11-799B12.4	0.321385129496905	1.77576659758356e-13	1.80919999628289e-11
PRDX6	RP11-7O11.3	0.347014198141602	1.35311064018698e-15	2.73828814897018e-13
PRDX6	RP11-806H10.4	0.311790053273876	9.82326635823823e-13	7.81245406297847e-11
PRDX6	RP11-80H5.2	0.30900830041339	1.59462237762599e-12	1.18976547397317e-10
PRDX6	RP11-810P12.7	0.348018538608193	1.10729124708542e-15	2.37072660770911e-13
PRDX6	RP11-816J6.3	0.309625746152409	1.43267498213012e-12	1.0853798723594e-10
PRDX6	RP11-817O13.9	0.365399679831543	3.06997311351147e-17	9.85928539258803e-15
PRDX6	RP11-872J21.3	0.330887023593839	3.07007157364601e-14	3.94384063978022e-12
PRDX6	RP11-895M11.3	0.304476450262845	3.4729980735641e-12	2.40876058876819e-10
PRDX6	RP11-96L14.7	0.313487551554089	7.29075010505504e-13	6.15199494970344e-11
PRDX6	RP11-972P1.10	0.328727474636369	4.59978186941158e-14	5.75869301328959e-12
PRDX6	RP11-977G19.11	0.347025592945069	1.35004172024363e-15	2.73828814897018e-13
PRDX6	RP11-977G19.5	0.322386018689952	1.48030352275739e-13	1.57327510371906e-11
PRDX6	RP11-983P16.4	0.368423091335301	1.60845112098314e-17	5.79552400250828e-15
PRDX6	RP11-98D18.9	0.327754886312439	5.51268043445486e-14	6.6210429315611e-12
PRDX6	RP13-1032I1.7	0.350601527584079	6.59004431834572e-16	1.52116757367065e-13
PRDX6	RP13-131K19.6	0.318462322622195	3.00958998935002e-13	2.81396664004227e-11
PRDX6	RP13-582O9.5	0.349491134610563	8.24191648943271e-16	1.84481564088469e-13
PRDX6	RP13-582O9.7	0.344668886649349	2.15498509207484e-15	4.08148650836175e-13
PRDX6	RP3-508I15.21	0.305537982179812	2.89763869996556e-12	2.05802002473996e-10
PRDX6	RP3-510D11.2	0.366408798093378	2.47609239135098e-17	8.31348020396093e-15
PRDX6	RP4-568C11.4	0.334853495254735	1.44878810868412e-14	2.03837587900862e-12
PRDX6	RP4-694B14.8	0.303624447473397	4.01428238569957e-12	2.70789925497442e-10
PRDX6	RP5-827C21.2	0.317670566920954	3.46852597633001e-13	3.16299594125452e-11
PRDX6	RP5-827C21.4	0.446747504835897	6.6887266150169e-26	9.88125582836446e-23
PRDX6	RP5-827C21.6	0.414558485475714	3.46284890468087e-22	3.00921569816767e-19
PRDX6	RP5-837J1.6	0.313509487453072	7.26262353873044e-13	6.15199494970344e-11
PRDX6	RP5-884G6.2	0.363921167892261	4.20085553224308e-17	1.2929008078714e-14
PRDX6	RPARP-AS1	0.437323944854228	8.99841389684481e-25	1.10777973748407e-21
PRDX6	SAMD12-AS1	0.356592664775115	1.94131738208953e-16	5.12126458671582e-14
PRDX6	SCAMP1-AS1	0.319521098737043	2.48769458555484e-13	2.40200732760795e-11
PRDX6	SMG7-AS1	0.308591157905193	1.7140292058062e-12	1.26606767286875e-10
PRDX6	SNHG10	0.315887399562171	4.76756204551829e-13	4.26855721808738e-11
PRDX6	SNHG17	0.327935867993982	5.33031976931295e-14	6.45449294689018e-12
PRDX6	SNHG20	0.344867488273599	2.07202647967582e-15	3.97533080314946e-13
PRDX6	SNHG21	0.353255925644403	3.84690914963448e-16	9.16619175283066e-14
PRDX6	SNHG5	0.325010235727127	9.15654503442882e-14	1.00947492383296e-11
PRDX6	SNHG6	0.347164770830223	1.31310461231648e-15	2.73828814897018e-13
PRDX6	SNHG7	0.33934341740876	6.11071943185551e-15	1.02583702462274e-12
PRDX6	SNHG8	0.369680986293717	1.22668984103748e-17	4.76891816359125e-15
PRDX6	SPG20-AS1	0.300838475335443	6.42490635061229e-12	4.07361122393113e-10
PRDX6	SRP54-AS1	0.383924482766015	5.24582408917639e-19	2.87024293590381e-16
PRDX6	SYNPR-AS1	0.313982625005267	6.68116441239131e-13	5.80593187436805e-11
PRDX6	TAF1A-AS1	0.357767694449073	1.52287532676411e-16	4.10102594476847e-14
PRDX6	TIPARP-AS1	0.383964578317471	5.19833622240369e-19	2.87024293590381e-16
PRDX6	TM4SF1-AS1	0.318875920538915	2.79406476520518e-13	2.64594351130616e-11
PRDX6	TMEM44-AS1	0.379199880180623	1.51839198120633e-18	7.00975148073783e-16
PRDX6	TOPORS-AS1	0.307288043033176	2.14617697059182e-12	1.56184593037207e-10
PRDX6	TTC28-AS1	0.337958511942045	7.9870299201107e-15	1.24202518957679e-12
PRDX6	TYMSOS	0.330567632450011	3.25990755611832e-14	4.11612088260991e-12
PRDX6	URB1-AS1	0.397462885023565	2.26462043449748e-20	1.52069262176506e-17
PRDX6	WAC-AS1	0.348067089172681	1.09659139793016e-15	2.37072660770911e-13
PRDX6	WI2-89031B12.1	0.392222822215214	7.77592936966656e-20	4.78640852408684e-17
PRDX6	ZEB1-AS1	0.324850662061875	9.42921011866911e-14	1.03183497098592e-11
PRDX6	ZFAS1	0.339101694009605	6.40371984855976e-15	1.06294554295251e-12
PRDX6	ZNF529-AS1	0.303717320167418	3.95149184806625e-12	2.69011009546003e-10
PRDX6	ZSCAN16-AS1	0.355199131366154	2.58563666981109e-16	6.58579491777918e-14
